# Supplementary material for: 4-Ethyl­phenol
Source: Acta Crystallogr Sect E Struct Rep Online. 2009 Feb 18;65(Pt 3):o544. doi: 10.1107/S1600536809005108 (PMC2968585; doi:10.1107/S1600536809005108)
Supplement: Supplementary file 2 [file e-65-0o544-Isup2.hkl]

# 
# h,k,l, Fc-squared, Fo-squared, sigma(Fo-squared) and status flag 
# 
data_I
_shelx_title ' Ethylphenol' 
_shelx_refln_list_code          4 
_shelx_F_calc_maximum      155.76 
_exptl_crystal_F_000       792.00 
_reflns_d_resolution_high  0.8000 
 
loop_ 
 _symmetry_equiv_pos_as_xyz 
 'x, y, z' 
 '-x+1/2, -y, z+1/2' 
 'x+1/2, -y+1/2, -z' 
 '-x, y+1/2, -z+1/2' 
 
_cell_length_a     5.9318 
_cell_length_b    16.5137 
_cell_length_c    22.5737 
_cell_angle_alpha  90.000 
_cell_angle_beta   90.000 
_cell_angle_gamma  90.000 
 
_shelx_F_squared_multiplier     1.000 
 
loop_ 
 _refln_index_h 
 _refln_index_k 
 _refln_index_l 
 _refln_F_squared_calc 
 _refln_F_squared_meas 
 _refln_F_squared_sigma 
 _refln_observed_status 
   2   0   0      187.05      165.78      5.05 o 
   4   0   0       40.24       41.91      8.23 o 
   6   0   0      154.67      176.59     10.53 o 
   2   1   0     1104.67     1038.30      7.04 o 
   3   1   0        2.88        3.60      2.96 o 
   4   1   0        0.49       -0.04      0.78 o 
   5   1   0        6.60        8.83      4.30 o 
   6   1   0        6.56       11.34      7.29 o 
   7   1   0        3.58       10.27     14.52 o 
   1   2   0     7780.74     7530.38     37.98 o 
   2   2   0       55.24       54.86      1.98 o 
   3   2   0       13.76       12.61      2.47 o 
   4   2   0       27.86       33.48      3.15 o 
   5   2   0        1.90        0.03      1.90 o 
   6   2   0       41.26       47.13      9.05 o 
   7   2   0        4.26       12.38     13.95 o 
   1   3   0    18218.51    16979.68     62.77 o 
   2   3   0     2821.87     2720.54     19.05 o 
   3   3   0      327.50      359.41      4.91 o 
   4   3   0      271.68      289.80      6.19 o 
   5   3   0      181.21      207.46      8.50 o 
   6   3   0        2.80        0.16      2.10 o 
   7   3   0        8.36        9.65     15.48 o 
   0   4   0    24260.65    22440.71    344.67 o 
   1   4   0     3104.28     3145.25     14.49 o 
   2   4   0      311.67      318.51      3.71 o 
   3   4   0     1251.34     1329.66     12.29 o 
   4   4   0        0.26       -0.88      1.89 o 
   5   4   0       18.38       11.41      5.25 o 
   6   4   0       57.87       62.87      8.95 o 
   7   4   0        1.79       -1.28     12.89 o 
   1   5   0     2082.01     2068.56     12.85 o 
   2   5   0       22.92       18.44      1.81 o 
   3   5   0        3.05        1.13      1.86 o 
   4   5   0        7.82        6.78      3.85 o 
   5   5   0       23.81       22.39      5.57 o 
   6   5   0        0.33       -1.43      2.83 o 
   7   5   0        6.01        5.01     16.10 o 
   0   6   0     2061.38     2054.46     32.64 o 
   1   6   0       29.97       30.45      2.05 o 
   2   6   0     1157.59     1217.28     10.19 o 
   3   6   0       46.04       40.38      3.32 o 
   4   6   0        7.77        2.91      4.37 o 
   5   6   0       33.50       37.65      5.46 o 
   6   6   0        2.28       -0.44      8.03 o 
   7   6   0        0.05        0.45      9.21 o 
   1   7   0     1026.14      957.65     12.00 o 
   2   7   0       67.36       62.03      1.63 o 
   3   7   0        0.31       -2.01      2.01 o 
   4   7   0      931.73     1017.82     10.85 o 
   5   7   0      138.53      135.59      6.11 o 
   6   7   0        3.17       -1.55      7.03 o 
   0   8   0      139.48      136.36      4.19 o 
   1   8   0       72.33       71.47      2.38 o 
   2   8   0       33.69       27.92      1.50 o 
   3   8   0        9.34        9.43      2.95 o 
   4   8   0      238.53      254.55      6.55 o 
   5   8   0        0.10       -2.69      7.26 o 
   6   8   0        0.84        3.55     16.65 o 
   1   9   0       63.46       56.88      2.19 o 
   2   9   0       41.21       40.34      1.40 o 
   3   9   0      218.33      222.26      6.27 o 
   4   9   0      353.36      357.22      8.63 o 
   5   9   0       12.98       14.27      7.84 o 
   6   9   0        4.09        0.05      4.98 o 
   0  10   0      203.44      210.38      7.32 o 
   1  10   0      385.90      380.26      6.70 o 
   2  10   0      119.10      113.36      3.50 o 
   3  10   0      235.67      246.37      6.64 o 
   4  10   0       32.72       49.26      6.16 o 
   5  10   0       30.32       32.11     10.48 o 
   6  10   0        5.16        1.96     17.98 o 
   1  11   0        0.00        3.18      2.33 o 
   2  11   0       56.66       61.97      3.71 o 
   3  11   0      328.92      356.52      7.78 o 
   4  11   0      143.88      136.62      6.77 o 
   5  11   0        0.16       -2.88      6.92 o 
   6  11   0        2.36       -5.30      9.90 o 
   0  12   0      518.52      577.53      9.40 o 
   1  12   0       59.84       60.79      2.79 o 
   2  12   0       10.72       12.94      3.81 o 
   3  12   0       55.68       33.26      7.87 o 
   4  12   0      179.39      192.73     13.22 o 
   5  12   0       34.80       31.65     19.14 o 
   6  12   0        0.02        1.11     25.75 o 
   1  13   0        2.99        1.16      1.79 o 
   2  13   0      149.13      170.36     11.23 o 
   3  13   0      154.59      158.25     12.33 o 
   4  13   0        7.05        6.23     10.02 o 
   5  13   0        7.21       15.02     19.80 o 
   0  14   0       77.83       68.79      5.77 o 
   1  14   0      101.01      103.69      6.50 o 
   2  14   0       13.87       15.09      6.18 o 
   3  14   0      262.52      290.98     23.47 o 
   4  14   0       25.58       20.32     11.35 o 
   5  14   0        0.39       -6.11     11.62 o 
   1  15   0        0.95        0.12      1.75 o 
   2  15   0       29.92       29.55      6.57 o 
   3  15   0        0.00        0.05     10.91 o 
   4  15   0        6.13        4.02     11.99 o 
   5  15   0        0.01       -6.11     18.20 o 
   0  16   0        1.91        3.06     13.69 o 
   1  16   0       11.84        9.33      9.04 o 
   2  16   0        3.18        1.68      8.88 o 
   3  16   0        1.10       -2.20      9.90 o 
   4  16   0       66.86       82.22     13.09 o 
   1  17   0        0.22       12.37      9.93 o 
   2  17   0        0.19       -5.85     10.38 o 
   3  17   0       15.42        8.98     12.41 o 
   4  17   0       14.40       15.59     14.72 o 
   0  18   0      324.65      392.82     19.50 o 
   1  18   0        0.48        4.05     10.49 o 
   2  18   0       43.05       43.16     18.36 o 
   3  18   0       17.44        6.91     20.62 o 
   1  19   0        0.08        5.68     12.58 o 
   2  19   0        1.80       -3.20     18.37 o 
   0  20   0        4.16       13.41     22.38 o 
   1  20   0       35.31       38.56     13.42 o 
   2   0   1      524.32      477.71      6.05 o 
   3   0   1      361.73      358.04      7.38 o 
   4   0   1        0.09       -0.68      1.54 o 
   5   0   1        0.04       -2.22      2.55 o 
   6   0   1        2.59        5.17      7.16 o 
   7   0   1        0.20        6.08     15.16 o 
   2   1   1       53.66       52.45      2.03 o 
   3   1   1     1721.99     1729.40      7.90 o 
   4   1   1       40.90       39.94      2.45 o 
   5   1   1      170.97      174.26      4.04 o 
   6   1   1      218.38      238.09      6.25 o 
   7   1   1        2.94        2.48     12.33 o 
   1   2   1     1786.14     1755.40      8.00 o 
   2   2   1        0.69        0.16      0.58 o 
   3   2   1      480.30      501.70      4.12 o 
   4   2   1      176.97      184.40      3.20 o 
   5   2   1       69.18       69.42      3.32 o 
   6   2   1       95.07       96.08      5.52 o 
   7   2   1       18.86       35.58     11.90 o 
   1   3   1      950.22      943.09      5.26 o 
   2   3   1     1305.13     1378.57      8.31 o 
   3   3   1     1208.86     1227.45      7.25 o 
   4   3   1      201.36      214.02      3.59 o 
   5   3   1      297.73      323.83      4.73 o 
   6   3   1       19.71       18.89      5.73 o 
   7   3   1       26.78       28.04     11.47 o 
   0   4   1      573.02      507.11      4.95 o 
   1   4   1      963.23      950.06      4.70 o 
   2   4   1      466.32      493.18      2.76 o 
   3   4   1      231.25      252.99      2.74 o 
   4   4   1      121.16      108.87      2.65 o 
   5   4   1       81.39       80.33      3.65 o 
   6   4   1       73.23       72.05      6.30 o 
   7   4   1        5.06       14.20     12.01 o 
   0   5   1      204.45      201.87      5.91 o 
   1   5   1      968.38      951.51      4.89 o 
   2   5   1       22.90       23.72      1.36 o 
   3   5   1      304.68      302.26      3.82 o 
   4   5   1       66.36       63.93      3.03 o 
   5   5   1       99.01       99.54      3.96 o 
   6   5   1       27.00       22.99      6.95 o 
   7   5   1        1.11        5.02     11.51 o 
   0   6   1       58.74       50.00      2.49 o 
   1   6   1     1127.15     1124.92      4.59 o 
   2   6   1      260.95      290.35      2.27 o 
   3   6   1       58.66       52.14      2.45 o 
   4   6   1      275.72      291.92      4.57 o 
   5   6   1       13.85       10.61      4.12 o 
   6   6   1        1.43       -1.47      3.59 o 
   7   6   1       55.29       66.96     12.63 o 
   0   7   1        3.93        1.38      1.98 o 
   1   7   1       33.18       36.99      1.75 o 
   2   7   1      159.46      170.37      1.77 o 
   3   7   1       59.46       60.11      2.42 o 
   4   7   1        6.90        7.11      3.44 o 
   5   7   1       40.04       36.90      4.47 o 
   6   7   1       11.09        2.92      5.93 o 
   0   8   1      166.69      161.81      3.92 o 
   1   8   1      130.75      131.12      2.43 o 
   2   8   1        0.55       -0.47      1.28 o 
   3   8   1       19.30       19.22      2.81 o 
   4   8   1      163.12      164.92      4.37 o 
   5   8   1       21.34       16.50      4.62 o 
   6   8   1       17.88       14.94      8.54 o 
   0   9   1       34.27       34.29      2.76 o 
   1   9   1       52.64       48.91      2.09 o 
   2   9   1       15.05       10.98      1.42 o 
   3   9   1       55.71       55.23      3.00 o 
   4   9   1       12.99        9.06      3.86 o 
   5   9   1       61.56       54.19      5.37 o 
   6   9   1        8.26        7.29     10.27 o 
   0  10   1       14.21        7.32      2.38 o 
   1  10   1      166.50      167.75      2.10 o 
   2  10   1        7.99        6.60      1.71 o 
   3  10   1        6.22        1.14      2.63 o 
   4  10   1       71.42       72.12      4.23 o 
   5  10   1        3.91       -0.07      1.72 o 
   6  10   1        4.05        3.35      7.74 o 
   0  11   1      350.19      357.84      6.11 o 
   1  11   1       96.36       97.79      1.91 o 
   2  11   1       17.03       13.00      2.29 o 
   3  11   1        2.77        1.59      3.47 o 
   4  11   1        5.73        9.41      5.59 o 
   5  11   1       11.42        5.99     10.19 o 
   6  11   1        3.17        2.47     14.78 o 
   0  12   1       82.52       86.61      3.58 o 
   1  12   1      387.01      394.91      5.00 o 
   2  12   1      136.18      137.84      3.13 o 
   3  12   1        2.96       -0.20      1.92 o 
   4  12   1       45.39       42.52      5.70 o 
   5  12   1        3.10        0.86      9.86 o 
   6  12   1        4.40        0.10      4.46 o 
   0  13   1       33.59       37.12      3.55 o 
   1  13   1       12.22       11.66      3.53 o 
   2  13   1        6.07       11.12      4.35 o 
   3  13   1        7.52        5.58      5.77 o 
   4  13   1        1.66        0.11      2.16 o 
   5  13   1       10.95        9.02     12.83 o 
   0  14   1      114.48      122.49      5.51 o 
   1  14   1       78.86       76.48      4.00 o 
   2  14   1      183.31      166.00      5.71 o 
   3  14   1       25.09       22.50      6.52 o 
   4  14   1        7.93        8.87      7.63 o 
   5  14   1        4.60        2.97     16.10 o 
   0  15   1       18.03       16.48      8.99 o 
   1  15   1      143.17      148.63      4.42 o 
   2  15   1       23.48       19.94      5.63 o 
   3  15   1        3.58       -0.37      5.81 o 
   4  15   1       63.33       72.94      8.50 o 
   5  15   1        7.67       11.57     15.54 o 
   0  16   1       26.27       34.12      8.89 o 
   1  16   1       90.12       94.80      5.42 o 
   2  16   1        0.34       -0.08      4.85 o 
   3  16   1       13.27       11.09      8.77 o 
   4  16   1        1.06        0.43     14.83 o 
   0  17   1      198.78      201.16     11.44 o 
   1  17   1       23.78       34.78      6.74 o 
   2  17   1       15.41       13.50      9.09 o 
   3  17   1       50.69       55.67      8.47 o 
   4  17   1        2.59        0.43      1.74 o 
   0  18   1       27.25       54.07      9.48 o 
   1  18   1       26.51       21.65      7.58 o 
   2  18   1        1.33        9.50      9.64 o 
   3  18   1        3.73        4.65     13.93 o 
   0  19   1        4.79       14.63     13.89 o 
   1  19   1       15.23       13.30      9.73 o 
   2  19   1        1.50        4.37     15.15 o 
   0  20   1       23.04       31.35     14.82 o 
   1  20   1        6.63       19.62     10.15 o 
   2   0   2      137.86      160.68      3.91 o 
   3   0   2      247.84      240.23      5.02 o 
   4   0   2        7.11        1.72      2.70 o 
   5   0   2      111.91      129.22      6.47 o 
   6   0   2        4.97        3.86      7.73 o 
   7   0   2        0.51       -1.61     12.94 o 
   1   1   2    17389.40    15769.25    105.37 o 
   2   1   2     1015.10      980.74      5.00 o 
   3   1   2      550.38      562.93      4.21 o 
   4   1   2       26.27       22.30      2.17 o 
   5   1   2      207.70      220.48      5.33 o 
   6   1   2       18.49       22.83      6.61 o 
   7   1   2       11.73       13.97     10.30 o 
   1   2   2     9737.26     9191.83     61.07 o 
   2   2   2      769.22      722.97      7.83 o 
   3   2   2      104.02       94.17      2.17 o 
   4   2   2       10.70        9.61      2.77 o 
   5   2   2       22.30       18.98      3.69 o 
   6   2   2        2.91       -0.71      2.85 o 
   7   2   2        5.37        7.15     11.72 o 
   0   3   2     7399.63     7063.78     29.57 o 
   1   3   2    13499.59    12892.66     80.46 o 
   2   3   2     1959.56     2026.27      9.12 o 
   3   3   2      803.06      872.54      6.30 o 
   4   3   2       18.83       19.17      2.41 o 
   5   3   2       95.46      103.63      4.05 o 
   6   3   2       12.45       15.67      6.19 o 
   7   3   2        1.22       -1.50      3.72 o 
   0   4   2    11889.85    11340.49     76.40 o 
   1   4   2     2119.85     2225.26     12.35 o 
   2   4   2      513.82      501.60      2.93 o 
   3   4   2      206.76      203.75      2.69 o 
   4   4   2      162.76      166.17      2.53 o 
   5   4   2       69.86       67.52      4.23 o 
   6   4   2       41.68       40.55      7.30 o 
   7   4   2        2.08        9.15     12.98 o 
   0   5   2     1611.18     1577.86      6.45 o 
   1   5   2     1750.66     1635.25     11.37 o 
   2   5   2     1060.16     1038.32      4.59 o 
   3   5   2       11.51       14.77      1.60 o 
   4   5   2      116.63      121.39      3.31 o 
   5   5   2       57.15       55.53      4.41 o 
   6   5   2        3.46        4.45      4.88 o 
   7   5   2        2.57        5.28     13.59 o 
   0   6   2      446.94      461.32      7.85 o 
   1   6   2     1377.31     1341.78      7.35 o 
   2   6   2      833.32      836.63      4.70 o 
   3   6   2      656.69      659.40      5.86 o 
   4   6   2      223.41      210.96      4.59 o 
   5   6   2       33.64       34.28      4.91 o 
   6   6   2        6.30       12.14      7.53 o 
   7   6   2        5.17        4.03     10.55 o 
   0   7   2       18.09       23.48      2.56 o 
   1   7   2      907.36      874.58      7.55 o 
   2   7   2       69.75       69.27      2.23 o 
   3   7   2      212.60      216.39      3.82 o 
   4   7   2       12.46        7.78      3.24 o 
   5   7   2       41.83       34.35      5.01 o 
   6   7   2       10.04       11.48      8.89 o 
   0   8   2      334.31      388.83      5.36 o 
   1   8   2      531.32      541.85      4.15 o 
   2   8   2       30.74       26.63      1.56 o 
   3   8   2       68.11       65.53      2.93 o 
   4   8   2       63.37       59.83      3.70 o 
   5   8   2       29.29       25.69      6.01 o 
   6   8   2        5.39        1.06      4.18 o 
   0   9   2       17.79       14.74      2.72 o 
   1   9   2      279.14      255.61      3.18 o 
   2   9   2      158.63      147.40      2.78 o 
   3   9   2        3.18        3.09      2.37 o 
   4   9   2       28.58       19.70      4.13 o 
   5   9   2       72.15       73.55      6.36 o 
   6   9   2        0.58       -2.18      5.19 o 
   0  10   2       32.18       25.02      2.98 o 
   1  10   2      100.45       96.25      3.38 o 
   2  10   2       35.94       32.20      2.23 o 
   3  10   2      219.02      227.06      4.63 o 
   4  10   2      209.36      211.27      5.19 o 
   5  10   2        1.15        0.30      1.41 o 
   6  10   2       10.42        2.44      4.51 o 
   0  11   2       29.42       28.51      3.02 o 
   1  11   2       12.50       12.96      1.88 o 
   2  11   2      146.99      142.91      3.39 o 
   3  11   2       40.95       40.20      3.79 o 
   4  11   2       67.73       53.43      4.61 o 
   5  11   2       15.79       15.43      7.66 o 
   6  11   2        4.22        0.03      1.76 o 
   0  12   2       45.61       48.99      3.23 o 
   1  12   2       25.87       21.54      2.94 o 
   2  12   2       16.26       15.33      2.94 o 
   3  12   2      137.08      124.94      4.69 o 
   4  12   2       29.15       25.80      5.76 o 
   5  12   2       14.32       12.74     12.41 o 
   0  13   2       19.65       17.77      3.42 o 
   1  13   2      108.04      117.41      3.72 o 
   2  13   2      265.58      257.50      6.10 o 
   3  13   2        2.11        0.29      2.77 o 
   4  13   2       62.65       55.48      7.13 o 
   5  13   2        6.52        3.70     14.93 o 
   0  14   2       17.32       13.08      5.00 o 
   1  14   2        0.84        1.64      2.01 o 
   2  14   2      152.53      159.56      5.43 o 
   3  14   2       22.06       15.24      6.14 o 
   4  14   2       22.18       20.82      7.78 o 
   5  14   2        4.27       11.31     16.11 o 
   0  15   2        1.64        2.43      4.44 o 
   1  15   2       78.33       83.72      4.40 o 
   2  15   2       16.91       18.52      5.65 o 
   3  15   2      107.68      102.21      6.83 o 
   4  15   2       44.92       41.11      8.37 o 
   5  15   2        6.79        8.63     17.37 o 
   0  16   2       10.13        3.46      8.13 o 
   1  16   2       67.39       80.41      5.85 o 
   2  16   2       14.65       14.46      6.20 o 
   3  16   2       51.55       50.60      7.89 o 
   4  16   2        6.98        5.97      9.30 o 
   0  17   2       43.78       59.16      9.52 o 
   1  17   2       60.94       69.36      6.49 o 
   2  17   2       45.02       48.20      8.27 o 
   3  17   2        4.94        4.39      8.15 o 
   4  17   2        7.07        2.16      8.74 o 
   0  18   2       65.67       89.14     10.32 o 
   1  18   2        1.28       11.02      8.20 o 
   2  18   2        2.29        2.74      6.78 o 
   3  18   2        0.84        1.86     15.85 o 
   0  19   2        7.35       12.49     10.90 o 
   1  19   2       11.87       16.14     12.00 o 
   2  19   2        8.04        9.08     12.69 o 
   0  20   2        1.47       13.15     15.10 o 
   1  20   2       20.11       31.42     12.13 o 
   1   0   3      282.55      254.76      4.79 o 
   2   0   3     1464.59     1396.86     15.81 o 
   3   0   3     1215.66     1316.74     13.92 o 
   4   0   3      742.91      779.01      7.39 o 
   5   0   3      450.74      447.36     12.69 o 
   6   0   3      149.51      161.67     10.58 o 
   7   0   3        5.22       -0.50     17.34 o 
   1   1   3      102.24      102.53      1.47 o 
   2   1   3       13.67       16.10      1.03 o 
   3   1   3      179.32      186.34      2.90 o 
   4   1   3       85.14       85.92      2.48 o 
   5   1   3      130.71      118.88      5.99 o 
   6   1   3       62.94       60.87      7.31 o 
   7   1   3        0.65       -0.35      2.47 o 
   1   2   3     1321.25     1331.89      6.50 o 
   2   2   3     1082.76     1109.42     14.14 o 
   3   2   3      129.16      125.99      2.27 o 
   4   2   3        1.79        0.33      1.21 o 
   5   2   3       86.63       80.80      4.24 o 
   6   2   3      102.89      114.01      7.69 o 
   7   2   3        5.42        7.43      9.94 o 
   0   3   3      171.42      170.14      2.60 o 
   1   3   3     1454.07     1418.46      9.31 o 
   2   3   3     1064.01     1132.80      5.01 o 
   3   3   3      187.06      195.42      2.59 o 
   4   3   3      360.46      345.72      5.24 o 
   5   3   3      197.85      209.18      5.50 o 
   6   3   3       12.65       10.64      7.95 o 
   7   3   3       34.49       33.75     11.78 o 
   0   4   3     5365.31     5121.07     19.30 o 
   1   4   3      367.35      343.17      2.82 o 
   2   4   3      852.15      890.64      4.57 o 
   3   4   3       99.13       99.41      1.83 o 
   4   4   3       56.16       52.13      2.16 o 
   5   4   3       39.70       28.26      4.34 o 
   6   4   3       40.79       51.39      6.80 o 
   7   4   3       24.80       28.86     13.26 o 
   0   5   3      386.42      371.32      4.95 o 
   1   5   3     1910.71     1810.45     10.52 o 
   2   5   3       88.33       87.59      1.76 o 
   3   5   3      186.56      207.19      2.99 o 
   4   5   3       97.31       88.87      3.17 o 
   5   5   3       87.56       84.26      4.49 o 
   6   5   3      114.48      106.20      7.42 o 
   7   5   3       34.15       34.75     13.94 o 
   0   6   3     1050.31      986.69      7.42 o 
   1   6   3      848.77      809.78      4.92 o 
   2   6   3       40.99       40.16      1.97 o 
   3   6   3       33.61       35.06      1.93 o 
   4   6   3       66.96       76.05      3.06 o 
   5   6   3       24.33       21.79      5.39 o 
   6   6   3        5.40        7.00      9.03 o 
   7   6   3        7.77        8.46     13.63 o 
   0   7   3       98.61       81.48      2.36 o 
   1   7   3     2225.62     2260.40      8.98 o 
   2   7   3      107.29      103.56      2.01 o 
   3   7   3      120.47      122.97      3.88 o 
   4   7   3        0.86       -1.99      3.06 o 
   5   7   3       24.62       26.77      5.65 o 
   6   7   3       46.74       47.76      8.83 o 
   0   8   3       36.03       30.77      2.61 o 
   1   8   3      982.17      964.34      5.65 o 
   2   8   3      682.51      697.38      4.40 o 
   3   8   3        8.58        4.05      3.12 o 
   4   8   3       13.78        9.58      3.89 o 
   5   8   3       92.62       83.57      6.07 o 
   6   8   3        0.87        0.82      5.70 o 
   0   9   3      612.60      646.11      7.12 o 
   1   9   3      888.05      856.14      4.71 o 
   2   9   3      110.86      102.87      2.91 o 
   3   9   3       29.64       28.02      3.23 o 
   4   9   3       19.92       17.41      4.12 o 
   5   9   3       17.52       13.40      6.65 o 
   6   9   3        8.25        9.24     10.06 o 
   0  10   3       84.51       91.83      3.82 o 
   1  10   3       86.44       87.34      2.52 o 
   2  10   3       86.44       85.18      3.23 o 
   3  10   3       12.58       10.22      3.42 o 
   4  10   3       10.87       10.37      5.05 o 
   5  10   3       14.19       13.40      6.64 o 
   6  10   3        2.61        3.94      7.02 o 
   0  11   3      330.12      332.21      6.04 o 
   1  11   3      346.51      348.92      4.10 o 
   2  11   3       63.20       58.50      2.56 o 
   3  11   3        2.39       -0.23      1.82 o 
   4  11   3        4.42       -1.60      3.86 o 
   5  11   3       32.85       27.25      7.11 o 
   6  11   3        1.53       -0.55      8.78 o 
   0  12   3       55.98       54.29      3.34 o 
   1  12   3      228.34      221.93      4.23 o 
   2  12   3      299.13      307.51      4.57 o 
   3  12   3       52.10       47.33      4.51 o 
   4  12   3        7.84        5.88      5.38 o 
   5  12   3       13.86       10.77      9.02 o 
   0  13   3       73.49       64.32      4.75 o 
   1  13   3       24.43       26.40      3.42 o 
   2  13   3       44.33       38.69      3.79 o 
   3  13   3       26.34       21.58      5.90 o 
   4  13   3       13.60       14.07      6.76 o 
   5  13   3       11.71       10.22     11.11 o 
   0  14   3       65.62       62.59      5.66 o 
   1  14   3       31.57       32.75      3.74 o 
   2  14   3      158.07      163.05      5.64 o 
   3  14   3       28.26       32.87      6.38 o 
   4  14   3        1.74        7.08      7.79 o 
   5  14   3        6.18       11.39     14.88 o 
   0  15   3        0.09       -1.88     14.53 o 
   1  15   3      141.53      140.26      5.18 o 
   2  15   3       74.82       74.90      5.32 o 
   3  15   3       37.85       48.24      7.30 o 
   4  15   3       26.70       24.73     10.50 o 
   5  15   3        9.05       19.99     17.63 o 
   0  16   3       25.39       38.81      9.32 o 
   1  16   3       43.87       39.00      5.22 o 
   2  16   3       33.14       30.28      6.42 o 
   3  16   3        3.97        2.34      8.06 o 
   4  16   3        2.91       -0.32      3.19 o 
   0  17   3        0.33        0.23      3.04 o 
   1  17   3        9.30        8.84      7.76 o 
   2  17   3        2.96        5.88      9.17 o 
   3  17   3       16.02       13.87      8.67 o 
   4  17   3        1.07       -0.58     11.94 o 
   0  18   3        2.17        4.79     11.18 o 
   1  18   3       36.65       40.47      9.91 o 
   2  18   3        5.40        3.79     11.25 o 
   3  18   3       24.77       35.48     12.23 o 
   0  19   3        5.31        8.71     10.39 o 
   1  19   3       13.20       14.87     13.53 o 
   2  19   3       11.18        8.59      8.38 o 
   0  20   3       13.03       17.65     16.30 o 
   1  20   3        5.16        5.95      5.45 o 
   1   0   4     3349.76     3233.89     31.20 o 
   2   0   4      758.05      786.08     11.33 o 
   3   0   4      794.35      859.90      4.37 o 
   4   0   4      622.38      642.40      6.23 o 
   5   0   4        8.53        4.98     10.35 o 
   6   0   4       16.34       15.91     11.20 o 
   7   0   4        2.53        4.83     16.40 o 
   1   1   4     2692.38     2510.42     26.39 o 
   2   1   4      908.48      905.30     10.13 o 
   3   1   4      240.04      249.88      2.93 o 
   4   1   4      153.19      151.14      2.65 o 
   5   1   4       46.12       48.93      4.38 o 
   6   1   4       30.49       26.26      7.50 o 
   7   1   4        4.58        5.14     11.96 o 
   0   2   4     4426.10     4347.35     33.12 o 
   1   2   4     6358.62     6118.96     50.03 o 
   2   2   4     3399.76     3357.34     21.76 o 
   3   2   4      316.94      313.17      4.42 o 
   4   2   4        1.46        1.75      1.48 o 
   5   2   4      176.18      182.60      5.23 o 
   6   2   4      189.37      206.31      7.79 o 
   7   2   4        9.17       14.66     10.10 o 
   0   3   4    16037.91    15236.95    343.17 o 
   1   3   4     7940.23     7869.08     30.34 o 
   2   3   4     2132.48     2099.90     10.96 o 
   3   3   4       26.98       26.24      1.62 o 
   4   3   4        7.00        6.93      2.62 o 
   5   3   4       32.26       27.14      4.64 o 
   6   3   4       53.90       58.87      7.26 o 
   7   3   4        0.27        8.69     11.86 o 
   0   4   4     5721.33     5410.25     37.30 o 
   1   4   4     1124.40     1145.11      7.33 o 
   2   4   4      580.09      623.88      3.30 o 
   3   4   4      223.82      230.92      2.73 o 
   4   4   4      325.46      313.36      3.53 o 
   5   4   4       20.14       20.95      4.64 o 
   6   4   4       40.61       40.32      7.82 o 
   7   4   4        6.12        2.63     11.02 o 
   0   5   4     2949.39     2844.58     31.23 o 
   1   5   4      855.34      856.98      5.60 o 
   2   5   4      807.25      858.60      3.69 o 
   3   5   4      294.88      326.34      3.88 o 
   4   5   4       20.89       11.96      2.85 o 
   5   5   4       44.64       42.45      4.43 o 
   6   5   4        4.54        8.10      8.56 o 
   7   5   4       10.91       20.80     14.06 o 
   0   6   4      620.86      590.26      5.29 o 
   1   6   4        5.68        4.48      1.70 o 
   2   6   4     3299.40     3380.07     11.20 o 
   3   6   4      169.37      177.67      2.98 o 
   4   6   4       57.08       58.48      3.06 o 
   5   6   4        5.56        3.71      3.77 o 
   6   6   4       43.38       36.98     10.01 o 
   7   6   4       19.62       31.10     23.15 o 
   0   7   4      302.75      326.26      5.78 o 
   1   7   4      733.66      755.72      5.22 o 
   2   7   4      160.55      167.10      2.78 o 
   3   7   4      185.00      194.55      4.18 o 
   4   7   4      113.10      108.43      3.98 o 
   5   7   4        2.68        0.07      1.49 o 
   6   7   4        1.11        2.08     10.31 o 
   0   8   4       19.75       19.12      2.45 o 
   1   8   4       82.86       83.88      2.45 o 
   2   8   4      249.27      252.70      4.17 o 
   3   8   4       69.60       69.47      3.48 o 
   4   8   4       58.36       57.30      3.94 o 
   5   8   4       13.64       11.58      5.84 o 
   6   8   4        0.90        0.03      4.16 o 
   0   9   4      838.16      892.09     10.39 o 
   1   9   4     1701.15     1703.08     10.64 o 
   2   9   4       84.85       76.20      2.38 o 
   3   9   4       96.71       92.71      3.22 o 
   4   9   4      122.63      113.17      4.29 o 
   5   9   4       29.61       36.75      6.09 o 
   6   9   4        1.59        1.73      5.11 o 
   0  10   4       53.17       51.46      5.55 o 
   1  10   4       43.48       42.85      2.15 o 
   2  10   4      475.10      486.87      5.07 o 
   3  10   4       32.85       25.27      3.30 o 
   4  10   4       22.68       16.38      4.34 o 
   5  10   4        5.57        0.56      4.77 o 
   6  10   4        3.18        4.37      4.66 o 
   0  11   4      114.91      110.88      9.64 o 
   1  11   4       68.07       61.88      2.19 o 
   2  11   4       60.44       60.73      3.03 o 
   3  11   4       31.71       26.62      3.58 o 
   4  11   4        7.41       10.83      4.90 o 
   5  11   4       20.81       21.04      6.92 o 
   6  11   4        3.04        0.15      1.71 o 
   0  12   4       72.35       68.84      6.72 o 
   1  12   4       85.51       86.92      3.53 o 
   2  12   4      212.91      220.83      4.15 o 
   3  12   4       51.19       51.28      3.86 o 
   4  12   4        3.78        0.53      1.39 o 
   5  12   4        3.00        6.23      8.82 o 
   0  13   4        9.59       10.02      4.96 o 
   1  13   4       97.47      103.43      3.93 o 
   2  13   4      280.09      287.19      5.51 o 
   3  13   4       30.01       33.38      5.55 o 
   4  13   4        7.77        7.51      9.22 o 
   5  13   4        7.64        6.49     11.81 o 
   0  14   4       34.75       31.32      4.94 o 
   1  14   4       27.19       22.58      4.04 o 
   2  14   4      167.26      176.31      6.22 o 
   3  14   4       15.49       17.05      6.01 o 
   4  14   4       24.68       18.93      9.35 o 
   5  14   4        1.48       -0.71      5.88 o 
   0  15   4       38.34       47.62      5.81 o 
   1  15   4       49.22       39.94      5.25 o 
   2  15   4       22.65       26.73      5.43 o 
   3  15   4       73.14       76.19      7.34 o 
   4  15   4        8.60        6.87     10.15 o 
   0  16   4      143.48      150.36      7.63 o 
   1  16   4       88.50       90.51      5.43 o 
   2  16   4        6.47       11.25      7.44 o 
   3  16   4       70.11       65.35      8.16 o 
   4  16   4       12.60       13.40     12.11 o 
   0  17   4        0.32        0.56      3.40 o 
   1  17   4        0.03        3.46      8.78 o 
   2  17   4       25.37       27.01      8.38 o 
   3  17   4       21.61       19.93     10.46 o 
   4  17   4       16.85       15.52     12.30 o 
   0  18   4        0.62        1.31      3.78 o 
   1  18   4       12.28       10.10      9.87 o 
   2  18   4        7.98       16.74      9.74 o 
   3  18   4       12.23        9.93     11.77 o 
   0  19   4        6.39        3.33     12.95 o 
   1  19   4        8.95        6.97      9.79 o 
   2  19   4        5.29       12.04     12.84 o 
   0  20   4        7.39        8.58     19.47 o 
   1  20   4        6.76       11.86     11.56 o 
   1   0   5       34.04       38.84      2.73 o 
   2   0   5        0.00       -0.48      2.12 o 
   3   0   5     1155.05     1064.79     13.92 o 
   4   0   5      389.19      407.44      8.96 o 
   5   0   5      104.35       96.01      6.16 o 
   6   0   5        5.03        0.47      2.25 o 
   7   0   5        0.38        5.83     10.17 o 
   0   1   5       57.97       58.09      2.49 o 
   1   1   5     2206.22     2070.78     18.98 o 
   2   1   5      550.39      593.94      7.37 o 
   3   1   5     1086.53     1142.56     11.32 o 
   4   1   5      544.36      580.05      8.38 o 
   5   1   5      284.31      300.54      5.65 o 
   6   1   5        4.33        3.49      7.00 o 
   7   1   5        1.39        1.38      9.24 o 
   0   2   5      288.67      298.74      7.82 o 
   1   2   5      222.54      209.59      2.96 o 
   2   2   5      303.18      329.58      4.36 o 
   3   2   5       16.86       13.14      2.06 o 
   4   2   5       38.68       35.72      4.03 o 
   5   2   5      241.99      253.21      9.46 o 
   6   2   5       85.32       84.06      5.79 o 
   7   2   5        2.12        7.05     10.46 o 
   0   3   5       90.60       84.46      3.53 o 
   1   3   5      608.91      612.96      5.48 o 
   2   3   5      219.31      211.65      2.11 o 
   3   3   5       63.46       69.34      2.09 o 
   4   3   5      149.95      141.06      3.59 o 
   5   3   5       86.02       85.43      5.95 o 
   6   3   5       27.03       23.56      6.31 o 
   7   3   5       18.03       12.63     12.05 o 
   0   4   5      693.12      689.12     10.17 o 
   1   4   5      191.84      181.62      2.38 o 
   2   4   5      286.26      265.98      2.12 o 
   3   4   5      200.34      201.54      2.47 o 
   4   4   5       34.19       28.43      2.46 o 
   5   4   5       94.52       86.93      5.03 o 
   6   4   5        7.01        5.29      5.73 o 
   7   4   5        4.57       12.28     14.14 o 
   0   5   5      330.03      364.96      6.69 o 
   1   5   5      369.57      372.86      3.79 o 
   2   5   5      451.63      470.29      3.59 o 
   3   5   5      124.27      127.44      3.20 o 
   4   5   5       22.91       16.95      2.88 o 
   5   5   5        0.38       -0.11      2.48 o 
   6   5   5       30.75       26.94      8.17 o 
   7   5   5       12.15       14.55     13.41 o 
   0   6   5      193.83      197.29      3.95 o 
   1   6   5      116.46      122.88      4.63 o 
   2   6   5      535.19      538.14      3.68 o 
   3   6   5       92.53       88.43      3.04 o 
   4   6   5       40.45       38.00      3.08 o 
   5   6   5       17.98       12.74      5.30 o 
   6   6   5       39.17       46.58      8.11 o 
   0   7   5      206.62      224.73      4.41 o 
   1   7   5        8.38       11.51      2.40 o 
   2   7   5      199.82      208.94      3.25 o 
   3   7   5       20.08       22.36      2.62 o 
   4   7   5       19.22       15.52      3.38 o 
   5   7   5       10.73        8.51      6.83 o 
   6   7   5        9.42        6.20     11.29 o 
   0   8   5     2619.97     2786.32     13.82 o 
   1   8   5       10.00        8.64      2.31 o 
   2   8   5       41.91       42.26      2.26 o 
   3   8   5       13.74       10.41      2.96 o 
   4   8   5       12.03        8.28      3.96 o 
   5   8   5       10.22        8.95      6.36 o 
   6   8   5       10.31        1.36      5.96 o 
   0   9   5     1858.36     1908.38     10.94 o 
   1   9   5      140.50      133.32      3.25 o 
   2   9   5      122.41      121.02      3.05 o 
   3   9   5       42.27       40.24      2.92 o 
   4   9   5        9.61        8.83      4.29 o 
   5   9   5        7.19        4.15      3.07 o 
   6   9   5        6.74        7.26     12.33 o 
   0  10   5        9.71       14.96      5.07 o 
   1  10   5      193.16      183.15      3.47 o 
   2  10   5      303.98      302.24      4.41 o 
   3  10   5       58.71       59.31      3.51 o 
   4  10   5       12.89        7.79      5.40 o 
   5  10   5        4.55        4.80      7.02 o 
   6  10   5       10.63       16.05     11.34 o 
   0  11   5        1.58        1.15      3.22 o 
   1  11   5       71.37       67.35      2.57 o 
   2  11   5      114.67      109.87      3.14 o 
   3  11   5      133.37      136.13      4.37 o 
   4  11   5       53.79       48.12      5.80 o 
   5  11   5       15.60       13.11      7.26 o 
   6  11   5        2.41        0.58      4.61 o 
   0  12   5        1.96       -1.58      3.64 o 
   1  12   5      190.41      198.41      5.84 o 
   2  12   5        5.70        6.02      3.52 o 
   3  12   5      109.11       95.13      4.00 o 
   4  12   5       16.16       14.87      6.13 o 
   5  12   5       27.73       32.34      9.02 o 
   0  13   5       35.52       38.18      5.08 o 
   1  13   5      241.33      237.90      5.61 o 
   2  13   5       12.73       10.86      4.07 o 
   3  13   5       19.32       19.38      5.34 o 
   4  13   5        0.25        0.06      8.20 o 
   5  13   5        0.67       -0.63     11.64 o 
   0  14   5        0.88       -0.40      4.85 o 
   1  14   5        2.94        0.69      3.52 o 
   2  14   5       90.88       92.62      5.66 o 
   3  14   5       23.17       20.53      6.21 o 
   4  14   5        9.16        5.95      9.67 o 
   5  14   5        4.90        5.29     15.11 o 
   0  15   5        0.19       -2.02      2.85 o 
   1  15   5       11.35       12.23      5.36 o 
   2  15   5       50.33       54.31      6.12 o 
   3  15   5        6.39        9.37      6.59 o 
   4  15   5        8.96       11.08     12.17 o 
   0  16   5        3.64       -1.98      8.08 o 
   1  16   5        2.48        3.91      4.07 o 
   2  16   5        5.67       12.65      7.06 o 
   3  16   5       13.93       23.17      7.70 o 
   4  16   5       14.33       20.93     15.24 o 
   0  17   5        1.04       -2.91      4.69 o 
   1  17   5       23.15       23.67      7.96 o 
   2  17   5       38.70       52.17      8.04 o 
   3  17   5       12.76       13.94      9.76 o 
   0  18   5       32.85       28.85     11.64 o 
   1  18   5        6.36        7.84      8.44 o 
   2  18   5        3.31        7.06     10.82 o 
   3  18   5        1.50        7.05     11.86 o 
   0  19   5       34.37       32.42     13.63 o 
   1  19   5       11.64        5.62      5.02 o 
   2  19   5        0.24        9.92     12.96 o 
   0  20   5       14.28       18.43     23.70 o 
   1  20   5        1.54        1.04      9.42 o 
   0   0   6     1270.86     1194.70     52.43 o 
   1   0   6     2720.66     2668.98     41.03 o 
   2   0   6     4176.22     4254.45     27.84 o 
   3   0   6        1.64       -1.91      2.97 o 
   4   0   6       67.76       71.03      5.68 o 
   5   0   6      162.79      163.14      8.12 o 
   6   0   6       94.32       88.31      9.42 o 
   7   0   6        3.12        8.25     16.17 o 
   0   1   6      251.80      245.33      8.94 o 
   1   1   6       27.72       24.89      2.49 o 
   2   1   6      134.35      154.86      8.61 o 
   3   1   6      377.64      371.55      5.41 o 
   4   1   6        5.81        2.85      3.20 o 
   5   1   6      215.86      238.05      5.37 o 
   6   1   6       46.21       39.21      8.21 o 
   7   1   6       14.63       16.66     10.30 o 
   0   2   6     2688.52     2707.05     39.23 o 
   1   2   6     2912.45     2856.72     11.99 o 
   2   2   6      241.07      271.53      2.77 o 
   3   2   6       83.93       90.79      3.40 o 
   4   2   6       23.93       20.20      3.53 o 
   5   2   6       48.88       41.99      4.91 o 
   6   2   6       34.42       39.33      6.70 o 
   7   2   6        2.07        1.11      4.89 o 
   0   3   6     3850.56     3754.70     18.30 o 
   1   3   6     2681.40     2661.06     20.74 o 
   2   3   6      581.92      559.82      3.48 o 
   3   3   6      720.47      765.38      6.67 o 
   4   3   6       50.47       51.99      3.79 o 
   5   3   6       90.81       92.89      5.89 o 
   6   3   6       16.03       18.25      6.32 o 
   7   3   6        9.15       -2.42      9.63 o 
   0   4   6      726.28      740.98     15.95 o 
   1   4   6     4717.21     4650.86     14.80 o 
   2   4   6      979.51     1034.88      4.72 o 
   4   4   6        3.74       -0.09      2.58 o 
   5   4   6       92.71       91.23      5.34 o 
   6   4   6       49.79       50.90      6.35 o 
   7   4   6        5.76        7.79     13.63 o 
   0   5   6      949.96      958.49     10.60 o 
   1   5   6     1714.25     1724.87      8.67 o 
   2   5   6      537.59      490.85      5.26 o 
   3   5   6      104.84      105.31      2.57 o 
   4   5   6       54.44       56.25      4.85 o 
   5   5   6      103.37       98.79      4.98 o 
   6   5   6       18.60       21.46      8.43 o 
   7   5   6       18.57       25.20     14.76 o 
   0   6   6       25.38       25.48      2.58 o 
   1   6   6      443.71      436.94      5.05 o 
   2   6   6      170.35      168.72      2.69 o 
   3   6   6      146.74      140.68      3.29 o 
   4   6   6       31.69       20.01      4.31 o 
   5   6   6       18.11       13.36      5.57 o 
   6   6   6        8.22        7.58      8.85 o 
   0   7   6      308.07      333.83      6.09 o 
   1   7   6      340.51      323.51      5.34 o 
   2   7   6      419.26      427.90      3.60 o 
   3   7   6      154.77      166.15      3.52 o 
   4   7   6       48.87       43.49      4.48 o 
   5   7   6       10.08        1.38      3.08 o 
   6   7   6       30.82       42.39      9.25 o 
   0   8   6      555.13      547.63      7.02 o 
   1   8   6      766.57      800.06      5.01 o 
   2   8   6       60.70       66.42      3.00 o 
   3   8   6       51.01       52.79      2.28 o 
   4   8   6       20.77       12.85      6.55 o 
   5   8   6        9.86        9.18      7.44 o 
   6   8   6       45.16       52.96      9.80 o 
   0   9   6       38.62       46.38      4.16 o 
   1   9   6       47.00       51.62      2.71 o 
   2   9   6      161.71      167.67      4.02 o 
   3   9   6      106.24      114.00      3.61 o 
   4   9   6       51.33       52.68      6.94 o 
   5   9   6       14.55       10.99      7.34 o 
   6   9   6       14.09       16.88      9.87 o 
   0  10   6      114.54      119.59      6.45 o 
   1  10   6      161.47      149.04      3.38 o 
   2  10   6       28.04       28.02      3.71 o 
   3  10   6       79.93       78.39      4.07 o 
   4  10   6        2.11        1.87      6.67 o 
   5  10   6        6.70        5.01      8.05 o 
   6  10   6       20.41       24.21     10.63 o 
   0  11   6        0.40       -0.23      0.80 o 
   1  11   6        8.06       11.45      3.95 o 
   2  11   6      202.06      215.69      4.58 o 
   3  11   6      256.40      262.25      6.23 o 
   4  11   6       29.61       28.45      6.37 o 
   5  11   6       27.17       32.77      8.14 o 
   6  11   6        9.86       13.59     11.46 o 
   0  12   6       24.37       21.71      6.56 o 
   1  12   6       99.67      102.72      4.25 o 
   2  12   6      107.76      111.48      4.79 o 
   3  12   6      184.34      186.75      6.28 o 
   4  12   6       40.71       36.98      8.17 o 
   5  12   6       21.70       16.08     10.32 o 
   0  13   6       13.85        9.84      7.54 o 
   1  13   6      157.58      151.92      5.15 o 
   2  13   6       44.50       33.74      4.45 o 
   3  13   6       12.69       12.67      6.39 o 
   4  13   6        9.50        9.84     11.79 o 
   5  13   6       11.20        8.32     14.66 o 
   0  14   6        1.27        0.00      0.39 o 
   1  14   6       67.24       66.73      4.51 o 
   2  14   6       35.88       33.98      6.14 o 
   3  14   6       48.85       42.82      6.07 o 
   4  14   6       28.61       22.12     13.41 o 
   5  14   6       10.26        0.07     22.77 o 
   0  15   6       94.75       68.46      8.08 o 
   1  15   6       78.84       78.73      4.92 o 
   2  15   6       38.35       37.18      6.05 o 
   3  15   6       22.72       35.33      7.76 o 
   4  15   6        8.86        7.98     12.63 o 
   0  16   6       32.28       25.13      9.26 o 
   1  16   6       35.07       43.92      5.48 o 
   2  16   6       16.96       18.34      7.53 o 
   3  16   6        2.96        1.90      2.57 o 
   4  16   6        9.99        8.86     14.55 o 
   0  17   6        1.47        0.30      9.98 o 
   1  17   6       15.14       23.79      7.90 o 
   2  17   6       38.80       39.23      7.36 o 
   3  17   6        9.55       20.86      9.49 o 
   0  18   6       26.13       23.61     11.70 o 
   1  18   6       10.21        1.62      4.94 o 
   2  18   6       70.29       84.40      9.51 o 
   3  18   6        1.13        6.16     10.60 o 
   0  19   6        2.61        0.93     18.62 o 
   1  19   6        0.30        3.83     10.69 o 
   2  19   6        0.33        8.85     12.07 o 
   0  20   6        2.52        6.03     20.56 o 
   1   0   7       33.79       35.00      4.86 o 
   2   0   7      505.94      604.22     11.81 o 
   3   0   7      233.65      228.11     12.38 o 
   4   0   7      131.33      133.78      6.31 o 
   5   0   7      116.50      103.68      6.77 o 
   6   0   7       31.34       24.22     10.34 o 
   7   0   7        2.85        4.08     15.44 o 
   0   1   7       88.27       82.49      5.23 o 
   1   1   7      263.99      265.14      8.77 o 
   2   1   7      606.55      605.56      4.91 o 
   3   1   7       19.41       17.14      2.82 o 
   4   1   7      163.09      161.78      4.82 o 
   5   1   7       16.23       12.66      4.78 o 
   6   1   7        2.32       -0.12      0.88 o 
   7   1   7        0.38        2.15      9.05 o 
   0   2   7      156.27      151.25      5.81 o 
   1   2   7       48.53       46.65      2.57 o 
   2   2   7     1585.49     1613.82      7.43 o 
   3   2   7      461.44      446.02      6.59 o 
   4   2   7      138.10      142.83      4.62 o 
   5   2   7      126.79      125.61      5.80 o 
   6   2   7        9.47        2.73      7.80 o 
   7   2   7        3.90        1.25      5.53 o 
   0   3   7       50.73       66.38      6.40 o 
   1   3   7      782.53      737.63      6.15 o 
   2   3   7      308.76      297.93      3.01 o 
   3   3   7      208.60      207.59      3.32 o 
   4   3   7      276.83      298.60      7.22 o 
   5   3   7       26.80       21.34      6.05 o 
   6   3   7       10.60        2.52      4.61 o 
   7   3   7       21.05       21.81     14.49 o 
   0   4   7        2.34        4.42      3.08 o 
   1   4   7        6.61       13.00      1.98 o 
   2   4   7      112.07      106.01      2.14 o 
   3   4   7       83.73       76.86      2.29 o 
   4   4   7      107.38      110.47      4.15 o 
   5   4   7       38.82       42.27      5.20 o 
   6   4   7        3.43        0.37      1.87 o 
   7   4   7        5.13        3.47      7.59 o 
   0   5   7       27.42       26.44      3.43 o 
   1   5   7      726.03      762.54      7.23 o 
   2   5   7     1148.64     1183.69      6.61 o 
   3   5   7      337.35      334.94      4.31 o 
   4   5   7      138.15      133.82      5.74 o 
   5   5   7       34.98       37.35      5.29 o 
   6   5   7        5.48        4.89      8.44 o 
   0   6   7      238.25      206.82      6.34 o 
   1   6   7     1540.36     1574.46     10.52 o 
   2   6   7      581.23      575.60      5.85 o 
   3   6   7       63.71       57.78      2.68 o 
   4   6   7      105.94       96.39      5.43 o 
   5   6   7       30.16       28.51      6.00 o 
   6   6   7       21.90       24.69      8.03 o 
   0   7   7      153.02      136.34      6.01 o 
   1   7   7     1163.56     1249.20      8.76 o 
   2   7   7       97.85      108.83      4.56 o 
   3   7   7       22.22       21.94      2.76 o 
   4   7   7      122.74      119.42      4.98 o 
   5   7   7       10.25       11.01      6.79 o 
   6   7   7       14.15       18.32      8.27 o 
   0   8   7      924.75     1009.49     13.34 o 
   1   8   7       90.02       81.20      3.68 o 
   2   8   7       38.17       35.91      1.59 o 
   3   8   7        1.78        3.65      2.45 o 
   4   8   7       21.21       19.69      7.01 o 
   5   8   7        5.55        1.47      2.74 o 
   6   8   7        2.84        5.36      6.80 o 
   0   9   7      937.05      912.34     13.29 o 
   1   9   7      140.75      150.73      3.36 o 
   2   9   7      235.97      232.10      5.07 o 
   3   9   7       87.74       98.29      4.01 o 
   4   9   7       26.33       26.43      6.95 o 
   5   9   7        2.65        4.60      7.53 o 
   6   9   7       22.12       22.72     10.12 o 
   0  10   7      347.91      330.18      9.48 o 
   1  10   7       22.33       20.89      2.09 o 
   2  10   7      177.21      170.27      4.81 o 
   3  10   7       12.30       10.00      3.59 o 
   4  10   7       19.38       16.72      6.62 o 
   5  10   7       10.03        1.17      4.71 o 
   6  10   7       12.21       18.32     11.27 o 
   0  11   7      208.30      214.32      8.53 o 
   1  11   7        7.88        9.53      4.32 o 
   2  11   7      258.38      259.96      5.64 o 
   3  11   7       28.49       27.13      4.69 o 
   4  11   7        6.02        6.65      8.62 o 
   5  11   7       15.63       11.88      8.14 o 
   0  12   7       16.06        9.97      5.86 o 
   1  12   7       74.59       79.08      4.83 o 
   2  12   7      116.33      112.65      4.53 o 
   3  12   7      144.61      156.79      6.09 o 
   4  12   7       26.06       21.31      7.88 o 
   5  12   7       26.21       30.92     10.09 o 
   0  13   7        9.04        5.30      7.50 o 
   1  13   7       18.00       16.20      5.05 o 
   2  13   7        5.61        1.00      2.01 o 
   3  13   7       58.78       56.33      6.06 o 
   4  13   7       30.73       37.52     10.96 o 
   5  13   7        0.48        2.74     13.34 o 
   0  14   7       21.33       24.71      7.08 o 
   1  14   7        0.91       -1.46      3.07 o 
   2  14   7       24.69       19.76      5.39 o 
   3  14   7       61.88       65.88      6.78 o 
   4  14   7        9.96        9.28     13.08 o 
   5  14   7        1.06       -1.81     19.27 o 
   0  15   7      115.27      113.85      8.87 o 
   1  15   7       16.54       16.73      5.56 o 
   2  15   7        7.22        4.27      4.10 o 
   3  15   7        6.49        4.58      5.59 o 
   4  15   7        9.40        9.47     11.62 o 
   0  16   7       13.38        9.60     10.68 o 
   1  16   7       12.69       10.27      6.31 o 
   2  16   7       21.36       20.78      6.77 o 
   3  16   7       17.52       21.28      8.18 o 
   4  16   7        7.16       -1.85     11.73 o 
   0  17   7        0.30       -3.39     11.05 o 
   1  17   7        6.88        8.18      9.22 o 
   2  17   7        0.28        2.83      5.26 o 
   3  17   7        0.53        1.47      7.41 o 
   0  18   7       20.73       18.54     12.63 o 
   1  18   7       21.53       26.82     10.26 o 
   2  18   7        0.98        2.20      8.68 o 
   3  18   7        4.17       14.34     10.92 o 
   0  19   7       10.25       11.25     14.26 o 
   1  19   7        0.47       -2.38      8.82 o 
   2  19   7        6.78        2.56     12.76 o 
   0   0   8      906.46      894.90     15.34 o 
   1   0   8     2336.76     2314.62     17.61 o 
   2   0   8      596.31      637.83     13.10 o 
   3   0   8       41.47       54.93      6.44 o 
   4   0   8       12.78       15.63      5.22 o 
   5   0   8       61.87       63.19      7.29 o 
   6   0   8       14.85        6.52     11.11 o 
   7   0   8       13.24        8.46     16.29 o 
   0   1   8        0.13       -0.30      3.58 o 
   1   1   8      166.26      170.91      5.04 o 
   2   1   8      253.59      260.90      3.39 o 
   3   1   8      586.00      634.12     15.73 o 
   4   1   8       78.97       80.07      4.19 o 
   5   1   8       85.35       88.32      5.15 o 
   6   1   8        7.94        1.20      2.02 o 
   7   1   8        8.72       19.95     10.98 o 
   0   2   8     1040.82     1002.80     12.72 o 
   1   2   8     1084.16     1100.70      7.66 o 
   2   2   8      860.61      931.13      5.01 o 
   3   2   8       47.93       48.31      4.69 o 
   4   2   8       86.16       87.54      4.34 o 
   5   2   8       82.08       67.38      6.44 o 
   6   2   8        5.50        0.18      1.92 o 
   7   2   8        4.00        1.84     11.20 o 
   0   3   8       99.35       98.82      7.25 o 
   1   3   8       99.64       94.76      4.99 o 
   2   3   8       61.65       50.75      2.02 o 
   3   3   8      119.13      125.10      3.24 o 
   4   3   8      179.78      174.47      5.14 o 
   5   3   8       13.55        7.57      6.65 o 
   6   3   8       12.09        6.09      4.48 o 
   7   3   8        0.73        3.06      6.83 o 
   0   4   8       65.14       60.21      6.15 o 
   1   4   8      498.18      493.14      5.90 o 
   2   4   8      777.16      817.90      5.81 o 
   3   4   8       15.80       21.32      2.33 o 
   4   4   8      177.54      186.68      5.08 o 
   5   4   8        7.92        9.10      5.15 o 
   6   4   8       12.98        5.99      7.58 o 
   0   5   8       81.67       89.09      5.04 o 
   1   5   8     1946.88     2010.77     17.29 o 
   2   5   8      337.80      313.67      7.75 o 
   3   5   8       22.47       23.87      2.32 o 
   4   5   8        4.26        0.61      2.77 o 
   5   5   8       34.70       29.27      5.53 o 
   6   5   8       23.98       20.94      7.87 o 
   0   6   8       74.35       91.09      5.45 o 
   1   6   8      533.63      522.94      6.77 o 
   2   6   8      810.05      810.40      8.42 o 
   3   6   8      166.04      166.93      4.34 o 
   4   6   8       39.05       39.57      4.57 o 
   5   6   8       70.46       63.37      6.90 o 
   6   6   8        8.35        9.82      8.16 o 
   0   7   8      128.59      137.94      6.43 o 
   1   7   8      579.88      579.22      9.86 o 
   2   7   8      655.16      688.54      8.24 o 
   3   7   8       37.56       40.00      3.11 o 
   4   7   8      241.38      242.45      9.27 o 
   5   7   8       17.08        8.81      5.44 o 
   6   7   8       13.70       17.45      8.27 o 
   0   8   8       12.04       16.98      4.40 o 
   1   8   8      577.74      621.52      6.98 o 
   2   8   8       91.87       85.50      4.52 o 
   3   8   8        5.23        8.26      2.91 o 
   4   8   8       62.74       55.14      6.56 o 
   5   8   8        5.17        1.39      2.88 o 
   6   8   8       29.70       41.92      8.79 o 
   0   9   8       18.05       17.33      4.50 o 
   1   9   8      252.11      244.66      4.02 o 
   2   9   8       92.96       91.28      4.81 o 
   3   9   8      372.26      395.97      6.98 o 
   4   9   8        4.90        3.88      4.14 o 
   5   9   8       24.39       15.34      6.79 o 
   6   9   8        0.39        1.37      4.95 o 
   0  10   8       80.93       73.21      6.53 o 
   1  10   8       79.22       73.77      3.06 o 
   2  10   8       45.69       44.29      4.84 o 
   3  10   8       11.26       13.05      3.90 o 
   4  10   8        0.69       -2.77      7.26 o 
   5  10   8        1.14        0.69      2.44 o 
   6  10   8        8.08       14.35      9.98 o 
   0  11   8        9.81        9.95      5.16 o 
   1  11   8       40.13       35.70      4.87 o 
   2  11   8      180.75      182.59      6.26 o 
   3  11   8       46.98       51.11      4.34 o 
   4  11   8       21.75       19.03      6.59 o 
   5  11   8        8.46       11.69      8.51 o 
   0  12   8      268.87      284.03     15.31 o 
   1  12   8       84.90       84.36      5.21 o 
   2  12   8       17.72       12.69      5.43 o 
   3  12   8       32.00       22.85      5.14 o 
   4  12   8       63.33       53.71      8.40 o 
   5  12   8       42.03       56.48      9.82 o 
   0  13   8        5.57        0.31      3.99 o 
   1  13   8      115.86      124.20      5.05 o 
   2  13   8       89.74       84.36      5.24 o 
   3  13   8       18.14       14.33      5.84 o 
   4  13   8        0.49       -0.57      3.15 o 
   5  13   8        0.38       -1.57      7.88 o 
   0  14   8        2.13        2.86      7.43 o 
   1  14   8        8.43        0.80      4.12 o 
   2  14   8       25.08       19.28      6.80 o 
   3  14   8       64.91       67.20      6.89 o 
   4  14   8       32.40       23.04     10.52 o 
   5  14   8        0.16        1.72      8.85 o 
   0  15   8       46.45       52.03      9.25 o 
   1  15   8       36.06       30.45      6.13 o 
   2  15   8       44.26       44.03      7.66 o 
   3  15   8        7.19        5.12      4.16 o 
   4  15   8        4.40       -2.10      6.46 o 
   0  16   8       10.99       14.59     10.11 o 
   1  16   8        1.24        2.07      4.75 o 
   2  16   8       17.18       15.39      7.80 o 
   3  16   8       11.84       13.04      8.93 o 
   4  16   8        5.09        0.90      8.41 o 
   0  17   8        0.89        3.12     12.81 o 
   1  17   8       18.91       14.99     10.13 o 
   2  17   8        1.11        3.65     11.15 o 
   3  17   8       14.60       15.81     11.72 o 
   0  18   8        9.25        7.83     12.42 o 
   1  18   8       12.91        8.15     10.95 o 
   2  18   8        6.37        8.33     11.78 o 
   0  19   8       26.52       39.84     13.55 o 
   1  19   8        2.53        6.45     11.50 o 
   1   0   9       21.39       14.94      4.67 o 
   2   0   9       66.25       57.64      6.59 o 
   3   0   9       13.00       23.68      6.46 o 
   4   0   9       44.07       43.26      8.35 o 
   5   0   9       14.48       18.35      7.31 o 
   6   0   9        4.69        0.52      3.14 o 
   7   0   9       10.57       13.28     16.40 o 
   0   1   9       41.78       35.64      5.24 o 
   1   1   9      111.94      116.80      4.78 o 
   2   1   9      381.29      356.41      4.54 o 
   3   1   9      447.22      489.37      9.16 o 
   4   1   9       95.81       90.89      4.46 o 
   5   1   9       52.64       52.18      5.32 o 
   6   1   9       11.07        2.11      4.54 o 
   7   1   9        6.40       11.59     15.54 o 
   0   2   9      108.06       97.75      5.89 o 
   1   2   9      524.77      559.43      7.77 o 
   2   2   9       37.32       33.65      1.71 o 
   3   2   9       13.38       13.22      4.78 o 
   4   2   9       62.43       63.47      4.27 o 
   5   2   9       53.47       50.97      6.55 o 
   6   2   9       25.60       26.54      8.61 o 
   0   3   9      894.08      898.05     16.62 o 
   1   3   9      468.62      486.47      6.02 o 
   2   3   9      222.64      229.45      3.23 o 
   3   3   9       18.33       19.02      2.00 o 
   4   3   9      425.02      409.84      6.86 o 
   5   3   9        7.56        2.15      4.08 o 
   6   3   9        2.74        4.68      3.87 o 
   0   4   9      915.97      982.84     12.11 o 
   1   4   9      149.23      145.11      4.06 o 
   2   4   9      386.24      405.61      3.95 o 
   3   4   9       27.97       26.62      3.61 o 
   4   4   9      232.88      219.02      5.55 o 
   5   4   9       54.60       52.24      6.81 o 
   6   4   9        7.10        8.73      7.80 o 
   0   5   9      505.48      623.15     29.07 o 
   1   5   9      457.92      475.10     10.61 o 
   2   5   9     1001.18     1014.83      7.80 o 
   3   5   9       23.69       23.91      2.91 o 
   4   5   9       56.15       53.51      5.07 o 
   5   5   9       17.12       16.92      6.09 o 
   6   5   9        1.87        0.58      4.23 o 
   0   6   9     1485.55     1579.94     18.25 o 
   1   6   9       30.01       22.30      3.25 o 
   2   6   9      199.55      209.67      5.17 o 
   3   6   9       11.05        3.15      4.58 o 
   4   6   9       52.96       52.00      5.02 o 
   5   6   9       48.76       47.16      6.76 o 
   6   6   9       33.90       43.05      8.12 o 
   0   7   9      416.52      452.36      9.34 o 
   1   7   9      201.12      189.82      4.94 o 
   2   7   9       37.72       31.67      3.60 o 
   3   7   9       28.98       32.59      3.33 o 
   4   7   9       95.32       95.91      8.35 o 
   5   7   9       32.73       28.10      7.02 o 
   6   7   9        0.98        0.60      4.71 o 
   0   8   9      351.44      311.39      8.46 o 
   1   8   9      165.18      151.27      5.04 o 
   2   8   9       73.59       74.27      4.44 o 
   3   8   9      782.95      812.69     12.35 o 
   4   8   9       42.86       30.13      7.24 o 
   5   8   9        3.86       -0.61      3.29 o 
   6   8   9       30.46       35.13      9.39 o 
   0   9   9       63.03       51.43     10.31 o 
   1   9   9        9.23        9.08      2.90 o 
   2   9   9       62.80       48.65      4.27 o 
   3   9   9       74.57       84.10      4.58 o 
   4   9   9       60.28       54.52      7.17 o 
   5   9   9        7.64       10.13      8.60 o 
   6   9   9        1.73        3.73      9.34 o 
   0  10   9       66.39       96.74     10.11 o 
   1  10   9      220.55      244.42      6.09 o 
   2  10   9      164.00      146.15      6.92 o 
   3  10   9      169.96      177.91      5.65 o 
   4  10   9        8.41        1.51      4.80 o 
   5  10   9       18.23       27.99      8.87 o 
   6  10   9       26.54       35.60     10.53 o 
   0  11   9       26.03       27.94      6.18 o 
   1  11   9      149.85      162.06      5.99 o 
   2  11   9      206.19      200.61      6.67 o 
   3  11   9        3.02       -2.44      4.01 o 
   4  11   9       32.00       29.84      7.09 o 
   5  11   9       36.85       51.84      8.09 o 
   0  12   9      117.17      113.22      7.83 o 
   1  12   9       43.93       43.65      4.90 o 
   2  12   9      137.09      130.80      5.98 o 
   3  12   9       42.45       30.45      6.73 o 
   4  12   9       30.37       26.52      9.19 o 
   5  12   9        0.89        5.67     10.02 o 
   0  13   9        4.21        4.55      6.71 o 
   1  13   9       13.34       10.41      5.45 o 
   2  13   9       51.95       54.58      5.65 o 
   3  13   9       39.21       44.77      6.61 o 
   4  13   9       14.67       14.17      9.80 o 
   5  13   9        5.04        4.65     11.71 o 
   0  14   9       81.94       75.93      9.17 o 
   1  14   9       27.34       22.34      6.46 o 
   2  14   9        0.99       -1.78      5.71 o 
   3  14   9        3.11        4.24      8.75 o 
   4  14   9       20.58       27.13     11.38 o 
   0  15   9       24.02       28.33      8.62 o 
   1  15   9       19.62       14.41      6.87 o 
   2  15   9       15.26       13.66      6.23 o 
   3  15   9        1.96        0.21      2.37 o 
   4  15   9       19.62       21.96     12.20 o 
   0  16   9        3.10        6.50     10.43 o 
   1  16   9       24.51       23.50      7.78 o 
   2  16   9       33.52       30.75      8.42 o 
   3  16   9        0.19       -0.05      3.08 o 
   4  16   9        0.96        4.49     13.98 o 
   0  17   9        0.08        0.65     16.48 o 
   1  17   9        4.69       10.50     11.48 o 
   2  17   9       12.98       16.75      8.76 o 
   3  17   9        0.23       -0.75      3.47 o 
   0  18   9        8.64        8.20     13.16 o 
   1  18   9        7.08       12.88     11.41 o 
   2  18   9        9.81       18.97     10.57 o 
   0  19   9       19.51       22.94     14.88 o 
   1  19   9        0.77        6.49     11.78 o 
   0   0  10      106.35      120.96      8.40 o 
   1   0  10     1500.73     1487.87     15.24 o 
   2   0  10      269.24      255.88     10.97 o 
   3   0  10        2.73        6.24      7.14 o 
   4   0  10        5.68       -0.10      3.55 o 
   5   0  10       36.94       33.25      7.64 o 
   6   0  10        2.54        0.06     15.42 o 
   0   1  10       44.94       48.30      5.11 o 
   1   1  10      728.49      781.84      9.44 o 
   2   1  10      245.22      262.96      4.52 o 
   3   1  10       27.02       37.94     13.67 o 
   4   1  10       32.30       36.58      4.38 o 
   5   1  10       20.17       19.87      5.25 o 
   6   1  10       16.43       19.69      8.78 o 
   0   2  10     1043.42     1139.58     13.50 o 
   1   2  10      899.86      921.72     10.21 o 
   2   2  10      252.82      266.05      4.70 o 
   3   2  10        1.08        0.46      2.03 o 
   4   2  10       76.44       71.15      5.09 o 
   5   2  10       17.29       13.93      7.11 o 
   6   2  10        8.58       13.72      8.74 o 
   0   3  10      308.90      304.12     12.68 o 
   1   3  10      132.21      147.60      4.01 o 
   2   3  10      303.26      313.77      3.94 o 
   3   3  10        4.47        6.26      2.16 o 
   4   3  10       65.33       65.19      4.46 o 
   5   3  10       94.84       93.52      8.34 o 
   6   3  10       33.07       35.99      7.39 o 
   0   4  10      128.71      114.37      5.71 o 
   1   4  10       46.84       48.45      3.43 o 
   2   4  10        5.67        5.65      2.45 o 
   3   4  10       73.32       72.85      2.97 o 
   4   4  10       49.87       51.49      4.17 o 
   5   4  10        4.77        4.67      6.73 o 
   6   4  10       19.66       21.56      7.87 o 
   0   5  10      487.43      513.43      8.38 o 
   1   5  10     1240.37     1283.50     10.28 o 
   2   5  10      232.64      233.56      3.96 o 
   3   5  10      133.07      126.77      4.43 o 
   4   5  10       91.99       83.94      5.20 o 
   5   5  10       47.56       50.00      6.27 o 
   6   5  10        7.22        4.64      9.78 o 
   0   6  10      297.52      305.96      8.36 o 
   1   6  10      660.22      697.31      9.43 o 
   2   6  10      128.86      128.48      5.45 o 
   3   6  10       44.30       45.72      4.92 o 
   4   6  10      127.87      128.88      6.91 o 
   5   6  10      113.26       98.75      7.76 o 
   6   6  10        4.27        2.59      7.28 o 
   0   7  10       87.44       98.91      6.29 o 
   1   7  10      107.55       99.16      4.59 o 
   2   7  10      227.10      243.63      6.48 o 
   3   7  10       82.36       85.16      3.68 o 
   4   7  10       53.48       52.88      7.58 o 
   5   7  10       12.07        8.50      9.05 o 
   6   7  10        1.54        4.37     10.54 o 
   0   8  10       16.94       17.47      5.62 o 
   1   8  10       83.59       82.86      4.33 o 
   2   8  10      260.34      262.29      6.33 o 
   3   8  10       57.16       54.18      3.71 o 
   4   8  10      101.85       97.55      7.64 o 
   5   8  10       11.56        4.54      4.01 o 
   6   8  10        9.50        6.12     10.16 o 
   0   9  10        0.02        1.15      5.46 o 
   1   9  10       24.06       16.98      4.27 o 
   2   9  10      155.16      150.64      5.72 o 
   3   9  10      882.60      937.42     10.99 o 
   4   9  10       51.82       53.76      7.04 o 
   5   9  10       17.60       12.41      8.59 o 
   6   9  10        0.04        2.66      5.87 o 
   0  10  10       44.47       56.94      6.13 o 
   1  10  10        2.09        3.45      4.54 o 
   2  10  10       38.35       41.30      5.09 o 
   3  10  10        9.20        9.69      5.21 o 
   4  10  10       27.34       28.51      9.97 o 
   5  10  10        2.75        7.25     10.55 o 
   0  11  10       60.44       50.43      9.72 o 
   1  11  10       65.53       67.75      4.96 o 
   2  11  10      241.10      230.19      6.84 o 
   3  11  10        8.45        7.46      6.29 o 
   4  11  10       83.90       84.74      7.58 o 
   5  11  10       15.05       12.17      9.51 o 
   0  12  10      109.13      119.55      6.49 o 
   1  12  10       46.50       47.39      5.35 o 
   2  12  10       13.87       12.17      5.55 o 
   3  12  10       30.52       29.22      7.00 o 
   4  12  10        4.52        0.43      3.97 o 
   5  12  10        3.10        1.82      7.02 o 
   0  13  10      145.88      145.93      9.00 o 
   1  13  10        7.30        5.27      4.45 o 
   2  13  10       13.19       11.74      6.03 o 
   3  13  10        9.15        2.17      2.50 o 
   4  13  10        6.98       11.06     11.66 o 
   5  13  10       21.32       16.60     13.00 o 
   0  14  10        1.93        2.82      8.13 o 
   1  14  10       32.97       30.30      6.02 o 
   2  14  10       10.26        6.60      9.50 o 
   3  14  10        0.62        0.41      6.98 o 
   4  14  10       13.82       15.29     11.30 o 
   0  15  10        0.39       -1.69      7.68 o 
   1  15  10       20.58       22.50      7.29 o 
   2  15  10        0.84       -1.97      3.98 o 
   3  15  10       16.31       18.17      9.04 o 
   4  15  10        6.11        4.47     12.10 o 
   0  16  10        2.78        0.14      2.39 o 
   1  16  10       20.27       23.34      7.72 o 
   2  16  10        9.75        7.05      8.76 o 
   3  16  10        4.73       -0.51      2.12 o 
   0  17  10       43.82       52.33     12.23 o 
   1  17  10        2.00        1.04      6.36 o 
   2  17  10        2.88        0.16      6.56 o 
   3  17  10        6.92        3.30     10.53 o 
   0  18  10        1.76        9.10     17.32 o 
   1  18  10       23.28       25.98     11.27 o 
   2  18  10        2.07        1.15     10.37 o 
   0  19  10        8.30       13.90     20.92 o 
   1  19  10       24.85       24.25     13.91 o 
   1   0  11       15.75       18.71      5.92 o 
   2   0  11        2.73       -3.65      4.99 o 
   3   0  11       39.52       42.21      7.48 o 
   4   0  11        2.51        0.15      2.47 o 
   5   0  11       11.84        6.09      8.46 o 
   6   0  11        1.31        2.13     17.55 o 
   0   1  11      168.43      192.56      7.43 o 
   1   1  11      650.36      716.64      9.71 o 
   2   1  11        4.10        0.07      3.03 o 
   3   1  11        2.22       -0.44      3.44 o 
   4   1  11       45.31       40.33      4.28 o 
   5   1  11        1.03        3.85      4.79 o 
   6   1  11        6.62        5.16     12.07 o 
   0   2  11        3.85        2.43      4.90 o 
   1   2  11      147.42      131.41      6.00 o 
   2   2  11       49.34       53.10      3.05 o 
   3   2  11       54.20       54.45      2.63 o 
   4   2  11       88.68       84.11      4.87 o 
   5   2  11       23.99       18.98      7.13 o 
   6   2  11       10.24       12.52     11.07 o 
   0   3  11      519.80      530.35     15.39 o 
   1   3  11       43.97       43.94      3.10 o 
   2   3  11      158.41      148.35      3.28 o 
   3   3  11       68.87       65.81      4.84 o 
   4   3  11      102.88      107.17      5.45 o 
   5   3  11       12.53        9.75      7.33 o 
   6   3  11        9.02        6.82     12.99 o 
   0   4  11      495.35      529.02     16.97 o 
   1   4  11      472.77      471.44      6.71 o 
   2   4  11      340.48      346.30      8.70 o 
   3   4  11       72.96       82.12      5.64 o 
   4   4  11       13.74       13.66      4.50 o 
   5   4  11       16.53       15.74      7.19 o 
   6   4  11       12.63       14.11      9.05 o 
   0   5  11      155.03      147.69      6.58 o 
   1   5  11      397.28      399.37      8.66 o 
   2   5  11      270.70      258.72      5.28 o 
   3   5  11      151.72      145.37      4.90 o 
   4   5  11       43.10       46.33      5.31 o 
   5   5  11      176.70      169.38      8.52 o 
   6   5  11        1.06       -0.47      8.97 o 
   0   6  11      202.21      200.00      6.08 o 
   1   6  11     1125.81     1104.14     10.31 o 
   2   6  11       64.52       59.28      3.47 o 
   3   6  11       44.65       40.16      4.36 o 
   4   6  11       39.28       38.20      4.97 o 
   5   6  11        6.89       13.14      9.05 o 
   6   6  11        3.72        6.84      9.42 o 
   0   7  11       76.05       87.46      8.73 o 
   1   7  11      131.43      146.37      6.81 o 
   2   7  11      203.66      186.69      5.70 o 
   3   7  11      130.07      115.45      5.20 o 
   4   7  11       78.91       78.57      7.84 o 
   5   7  11       24.10       23.18      9.28 o 
   6   7  11        3.43       -2.35      4.55 o 
   0   8  11      251.25      297.74      9.20 o 
   1   8  11       94.67       84.24      4.51 o 
   2   8  11       19.61       27.58      4.60 o 
   3   8  11      496.29      512.37      9.60 o 
   4   8  11       21.80       14.58      8.16 o 
   5   8  11        1.15       -0.60      2.44 o 
   6   8  11        1.13        0.79      3.04 o 
   0   9  11       66.87       64.33      6.93 o 
   1   9  11      117.71      108.18      7.89 o 
   2   9  11      678.34      675.13      9.61 o 
   3   9  11      117.36      127.93      5.97 o 
   4   9  11       35.93       27.56      7.63 o 
   5   9  11       15.04        7.48      5.95 o 
   6   9  11        5.59       11.95     15.43 o 
   0  10  11       43.96       37.84      8.11 o 
   1  10  11       71.78       64.93      4.15 o 
   2  10  11       88.82       96.53      5.60 o 
   3  10  11      194.93      194.82      6.46 o 
   4  10  11       54.39       47.71      9.62 o 
   5  10  11        3.76       -1.02      1.46 o 
   0  11  11        1.99        2.35      8.86 o 
   1  11  11        3.18        3.68      5.26 o 
   2  11  11       65.02       66.47      5.68 o 
   3  11  11       76.86       68.50      7.82 o 
   4  11  11       28.49       23.82      9.05 o 
   5  11  11        3.69        7.44     10.30 o 
   0  12  11      128.45      132.10      8.20 o 
   1  12  11       45.99       54.19      5.87 o 
   2  12  11       45.27       48.03      5.68 o 
   3  12  11        9.10       11.45      6.86 o 
   4  12  11        4.18        4.10      9.48 o 
   5  12  11        4.17       -1.36      7.13 o 
   0  13  11       37.13       30.99     11.71 o 
   1  13  11       13.39       10.90      5.65 o 
   2  13  11        5.63       -0.67      5.62 o 
   3  13  11       36.79       36.79      7.48 o 
   4  13  11        4.07        1.17     10.60 o 
   0  14  11       64.84       55.19      9.28 o 
   1  14  11       15.41       10.67      6.53 o 
   2  14  11        6.69        1.06      2.71 o 
   3  14  11        2.78       -0.20      6.50 o 
   4  14  11        5.78        9.18     12.24 o 
   0  15  11       34.51       52.20      9.75 o 
   1  15  11       12.68       21.68      7.48 o 
   2  15  11        1.21        0.37      8.18 o 
   3  15  11        7.97        0.93      4.09 o 
   4  15  11       12.04       10.08     12.95 o 
   0  16  11        0.15        8.74     11.51 o 
   1  16  11        8.88       11.37      8.05 o 
   2  16  11        1.98        1.86      7.40 o 
   3  16  11        7.54        8.93      9.12 o 
   0  17  11        3.05       11.48     11.60 o 
   1  17  11        1.13        0.72     10.57 o 
   2  17  11        0.09       -0.02      5.88 o 
   3  17  11        3.44        1.53      8.98 o 
   0  18  11       21.25       34.37     14.57 o 
   1  18  11        5.28        9.20     12.96 o 
   2  18  11        1.04        0.94      9.54 o 
   0   0  12     1687.66     1751.23     25.09 o 
   1   0  12      375.99      375.13     10.04 o 
   2   0  12        0.12        2.47      7.24 o 
   4   0  12       95.24       83.46      9.91 o 
   5   0  12        0.01        0.73     10.07 o 
   6   0  12        7.63        8.33     16.96 o 
   0   1  12       10.28        8.87      5.41 o 
   1   1  12      398.21      409.12      8.14 o 
   2   1  12       93.07       97.29      7.20 o 
   3   1  12       92.58       93.29      4.93 o 
   4   1  12        7.05        7.74      6.77 o 
   5   1  12        0.17        3.05      7.24 o 
   6   1  12        6.10        7.09     11.31 o 
   0   2  12     1615.92     1770.47     18.01 o 
   1   2  12      325.77      314.09      7.25 o 
   2   2  12       72.79       78.54      3.64 o 
   3   2  12       24.07       29.14      4.15 o 
   4   2  12      129.77      138.24      8.90 o 
   5   2  12        7.47        9.28      7.46 o 
   6   2  12        8.82        8.38     12.67 o 
   0   3  12      107.27      105.00      9.64 o 
   1   3  12      544.91      581.32      7.43 o 
   2   3  12       12.91       16.38      3.36 o 
   3   3  12       55.44       52.94      3.56 o 
   4   3  12      238.01      239.62      7.06 o 
   5   3  12       36.18       28.89      7.87 o 
   6   3  12        7.72       13.78     17.65 o 
   0   4  12       98.32      112.46      6.24 o 
   1   4  12      169.91      165.01      4.95 o 
   2   4  12       46.28       57.56      3.77 o 
   3   4  12       11.70       11.18      3.82 o 
   4   4  12       21.44       28.24      5.35 o 
   5   4  12       20.49       15.07      7.82 o 
   6   4  12        8.54       12.42     11.42 o 
   0   5  12      230.05      236.27     11.38 o 
   1   5  12      119.80      121.54      4.78 o 
   2   5  12       31.56       32.17      3.58 o 
   3   5  12        7.94        9.63      4.26 o 
   4   5  12      206.32      214.40     16.74 o 
   5   5  12       18.73       19.98      8.88 o 
   6   5  12        0.48        2.98     10.10 o 
   0   6  12        1.57        0.96     13.69 o 
   1   6  12       50.69       52.12      4.25 o 
   2   6  12       20.16       20.21      4.20 o 
   3   6  12      454.07      474.18      9.88 o 
   4   6  12       11.63       16.63      5.76 o 
   5   6  12        2.76        5.78      9.60 o 
   6   6  12       12.45       14.38     10.91 o 
   0   7  12        7.02        1.90      5.11 o 
   1   7  12       18.14       19.14      4.30 o 
   2   7  12      211.89      211.00      5.03 o 
   3   7  12      123.78      122.97      5.51 o 
   4   7  12      234.56      263.44      9.53 o 
   5   7  12       27.37       25.60      9.06 o 
   6   7  12        1.45        6.00     11.95 o 
   0   8  12        5.68       18.70      5.63 o 
   1   8  12       30.49       29.00      4.01 o 
   2   8  12      245.18      233.73      6.67 o 
   3   8  12       66.80       67.14      5.31 o 
   4   8  12      165.98      166.50      8.84 o 
   5   8  12       76.69       77.53     10.80 o 
   6   8  12       11.20       10.83     11.03 o 
   0   9  12        0.52        4.86      5.93 o 
   1   9  12       29.81       26.94      5.02 o 
   2   9  12       54.39       59.12      5.31 o 
   3   9  12      314.35      315.09      7.60 o 
   4   9  12       80.43       81.10      8.22 o 
   5   9  12        3.17       -0.71      8.07 o 
   0  10  12      301.49      322.57     14.18 o 
   1  10  12       36.92       36.36      5.23 o 
   2  10  12       48.31       48.51      5.52 o 
   3  10  12       28.90       25.58      5.92 o 
   4  10  12       59.86       62.49      8.93 o 
   5  10  12       34.39       33.10      9.35 o 
   0  11  12       17.16       15.24      8.35 o 
   1  11  12      102.48      102.95      5.66 o 
   2  11  12      235.08      243.86      7.24 o 
   3  11  12        3.54        0.05      1.36 o 
   4  11  12       51.02       51.80      9.02 o 
   5  11  12       13.35       15.07     10.39 o 
   0  12  12        9.30       14.34      8.53 o 
   1  12  12       37.61       39.86      5.58 o 
   2  12  12        4.37        8.28      6.35 o 
   3  12  12       54.08       49.71      8.32 o 
   4  12  12        0.14       -0.24      4.27 o 
   5  12  12       25.31       22.67     13.19 o 
   0  13  12        6.45        2.61      4.34 o 
   1  13  12       19.50       24.04      6.07 o 
   2  13  12        2.57        4.75      6.55 o 
   3  13  12        9.57        9.02      7.62 o 
   4  13  12        8.51       10.87     12.10 o 
   0  14  12       56.05       59.78     10.36 o 
   1  14  12       35.48       27.86      7.27 o 
   2  14  12        3.03        1.02      2.94 o 
   3  14  12        0.33       -1.14     10.03 o 
   4  14  12        3.77        0.83     12.14 o 
   0  15  12       24.33       39.09     10.78 o 
   1  15  12       44.70       48.27      6.85 o 
   2  15  12       11.17        4.48     12.50 o 
   3  15  12        3.21        2.42      5.85 o 
   4  15  12        5.29        1.80     21.60 o 
   0  16  12       87.37       89.44     12.95 o 
   1  16  12       17.23       22.68      9.05 o 
   2  16  12        9.96        7.89      8.16 o 
   3  16  12        3.41        6.27     10.01 o 
   0  17  12       26.29       32.08     13.96 o 
   1  17  12        5.50        7.08     11.69 o 
   2  17  12        1.28       -0.64      5.50 o 
   0  18  12        8.08       14.53     14.23 o 
   1  18  12        1.23        1.64      5.66 o 
   1   0  13      102.08      117.80      7.97 o 
   2   0  13        1.40        0.49      2.26 o 
   3   0  13        0.80       -3.90      5.51 o 
   4   0  13       77.62       44.27     10.32 o 
   5   0  13        0.59        6.62      8.91 o 
   6   0  13        0.00       -2.14     16.95 o 
   0   1  13        0.29        7.19      5.74 o 
   1   1  13       91.32       95.74      6.04 o 
   2   1  13      191.23      193.84      8.34 o 
   3   1  13      252.38      246.67      4.92 o 
   4   1  13       15.50        6.79      7.20 o 
   5   1  13        0.02       -0.25      8.74 o 
   6   1  13        1.11        0.83     12.93 o 
   0   2  13       12.70       25.44      5.52 o 
   1   2  13       23.16       14.84      4.69 o 
   2   2  13      670.97      653.96      7.60 o 
   3   2  13       57.41       57.67      3.27 o 
   4   2  13      165.78      189.53      8.71 o 
   5   2  13       14.37       14.92      7.49 o 
   6   2  13        3.89        1.44     13.26 o 
   0   3  13        5.99        8.26      8.70 o 
   1   3  13      318.30      351.87      6.57 o 
   2   3  13      252.78      245.84      5.48 o 
   3   3  13      227.32      229.25      6.30 o 
   4   3  13      174.95      186.56      8.40 o 
   5   3  13        9.63       12.28      7.85 o 
   6   3  13       10.18        0.81     78.26 o 
   0   4  13      326.34      334.17     14.88 o 
   1   4  13       51.76       50.36      4.29 o 
   2   4  13       73.14       83.12      6.80 o 
   3   4  13       71.00       71.73      4.43 o 
   4   4  13       10.98       13.75      5.88 o 
   5   4  13       16.22       13.33      7.99 o 
   6   4  13        1.71       12.78     11.07 o 
   0   5  13      358.61      354.73     10.56 o 
   1   5  13        7.94       16.52      4.89 o 
   2   5  13       23.25       23.52      3.89 o 
   3   5  13      180.35      174.98      5.58 o 
   4   5  13       23.88       40.65      7.86 o 
   5   5  13       33.67       47.91      8.11 o 
   6   5  13        0.40        2.25      7.76 o 
   0   6  13      214.40      200.99      8.33 o 
   1   6  13      637.69      630.62      8.81 o 
   2   6  13      233.19      240.89      6.11 o 
   3   6  13       68.77       71.05      4.94 o 
   4   6  13      337.81      346.97      8.90 o 
   5   6  13        8.44        6.95     10.61 o 
   6   6  13        0.79        1.70      7.89 o 
   0   7  13       37.61       21.76      6.15 o 
   1   7  13      105.47      101.96      5.21 o 
   2   7  13      332.38      348.85      7.64 o 
   3   7  13       61.58       60.17      5.38 o 
   4   7  13       52.79       59.75     14.30 o 
   5   7  13       12.58       14.96      9.96 o 
   6   7  13        1.01        2.40     10.08 o 
   0   8  13      450.28      435.65     13.38 o 
   1   8  13       20.80       13.82      4.45 o 
   2   8  13      102.79      105.68      5.67 o 
   3   8  13       19.66       23.76      5.22 o 
   4   8  13        1.88        1.76     10.58 o 
   5   8  13        2.06        1.27      9.04 o 
   0   9  13      130.16      142.61     21.16 o 
   1   9  13       29.16       34.50      4.94 o 
   2   9  13      405.47      426.38     16.31 o 
   3   9  13       45.27       49.63      5.49 o 
   4   9  13       24.17       15.86      9.03 o 
   5   9  13        4.20        5.91     12.05 o 
   0  10  13      581.63      638.40     14.15 o 
   1  10  13       29.74       27.61      5.20 o 
   2  10  13       83.82       85.88      5.98 o 
   3  10  13       41.70       43.45      6.08 o 
   4  10  13        5.48        9.55     10.41 o 
   5  10  13        3.58        0.20      5.13 o 
   0  11  13      111.58      113.24      7.91 o 
   1  11  13       27.74       25.32      5.17 o 
   2  11  13       42.65       51.18      6.34 o 
   3  11  13       89.50       71.62      8.32 o 
   4  11  13        3.50        4.75     10.17 o 
   5  11  13        0.53       -0.08      4.65 o 
   0  12  13        7.95        7.72      8.64 o 
   1  12  13      156.79      151.08      6.75 o 
   2  12  13       12.78       14.23      6.71 o 
   3  12  13       34.32       38.36      9.01 o 
   4  12  13        8.69        6.73     10.33 o 
   0  13  13       29.38       43.06     10.22 o 
   1  13  13       47.22       38.84      6.50 o 
   2  13  13        3.21        0.47      2.10 o 
   3  13  13       24.59       19.98      8.65 o 
   4  13  13        4.04        0.87      3.97 o 
   0  14  13        0.29        1.44      9.00 o 
   1  14  13       25.30       26.99      7.58 o 
   2  14  13        9.74        8.14      7.99 o 
   3  14  13       15.51       12.89      8.21 o 
   4  14  13        0.68        1.03      3.15 o 
   0  15  13       75.07       70.39     12.00 o 
   1  15  13        0.54       -1.03      5.26 o 
   2  15  13        3.62        3.80     12.19 o 
   3  15  13        4.28        8.13      9.43 o 
   0  16  13        0.06       11.47     13.26 o 
   1  16  13       15.01       18.02     10.50 o 
   2  16  13        2.52       -0.53      9.19 o 
   3  16  13        2.08        0.07      7.78 o 
   0  17  13        0.01       -6.34     17.65 o 
   1  17  13        5.51        9.33     11.46 o 
   2  17  13        0.50        1.52     13.66 o 
   0  18  13        1.21       -3.96     13.37 o 
   1  18  13        2.33        5.00     11.83 o 
   0   0  14       16.71       13.56      9.35 o 
   1   0  14       11.45        8.25      5.97 o 
   2   0  14      318.94      322.42     14.97 o 
   3   0  14       34.23       27.00     10.74 o 
   4   0  14      115.86      130.14     11.98 o 
   5   0  14       43.17       33.16      9.51 o 
   6   0  14       17.12        9.77     20.05 o 
   0   1  14     1261.37     1210.77     17.07 o 
   1   1  14       16.47       15.30      4.74 o 
   2   1  14       22.35       23.61      7.44 o 
   3   1  14      170.61      165.06      9.46 o 
   4   1  14       13.56        5.42      5.90 o 
   5   1  14       33.01       34.22      7.98 o 
   6   1  14        9.87        8.97     13.49 o 
   0   2  14      149.37      159.39      8.79 o 
   1   2  14       37.95       31.00      5.94 o 
   2   2  14       68.25       66.54      4.20 o 
   3   2  14        1.33       11.72      7.44 o 
   4   2  14       65.76       61.56      7.47 o 
   5   2  14        8.42        0.69      4.61 o 
   6   2  14        1.48       -0.48      3.47 o 
   0   3  14     1000.66     1006.53     23.32 o 
   1   3  14      238.48      240.47      7.55 o 
   2   3  14       54.03       44.61      5.96 o 
   3   3  14      291.17      298.54      6.61 o 
   4   3  14       19.23       23.38      7.33 o 
   5   3  14        6.82       11.48      8.47 o 
   6   3  14        0.77       -2.25     11.88 o 
   0   4  14        1.06       -2.93     13.03 o 
   1   4  14       26.73       26.53      4.38 o 
   2   4  14       30.46       27.53      4.02 o 
   3   4  14       42.51       43.36      4.62 o 
   4   4  14      157.81      160.96     18.54 o 
   5   4  14      100.33      103.98      8.89 o 
   6   4  14       12.67        5.86      7.34 o 
   0   5  14      132.51      151.01      8.14 o 
   1   5  14      630.46      658.16     13.44 o 
   2   5  14        2.82        4.01      4.17 o 
   3   5  14      137.96      140.44      5.60 o 
   4   5  14      220.91      226.53     10.12 o 
   5   5  14        5.97       20.29     10.24 o 
   6   5  14        2.34        2.32      5.15 o 
   0   6  14        6.45        5.27      6.48 o 
   1   6  14       16.49       28.28      4.65 o 
   2   6  14       38.27       32.48      4.88 o 
   3   6  14      216.21      222.06      6.40 o 
   4   6  14      100.86      103.17     10.77 o 
   5   6  14       28.56       32.70      9.38 o 
   6   6  14       10.23       17.25     12.49 o 
   0   7  14        6.94        6.06      6.25 o 
   1   7  14      275.35      273.09      7.02 o 
   2   7  14       27.40       22.09      5.12 o 
   3   7  14       76.51       84.44      5.73 o 
   4   7  14       34.72       36.97     14.74 o 
   5   7  14       26.69       17.14     11.20 o 
   0   8  14      583.23      612.32     13.41 o 
   1   8  14       12.32       12.89      5.05 o 
   2   8  14      186.37      196.11      6.15 o 
   3   8  14       16.15       15.39      5.78 o 
   4   8  14       11.94       15.96     10.04 o 
   5   8  14        1.45        0.02      0.68 o 
   0   9  14        0.97       -1.61      5.70 o 
   1   9  14       28.78       30.56      5.12 o 
   2   9  14       74.40       78.69      5.42 o 
   3   9  14       12.22       12.94      6.21 o 
   4   9  14       17.89       15.48     10.83 o 
   5   9  14        6.41        7.47     12.77 o 
   0  10  14        0.23        9.46      9.34 o 
   1  10  14        9.09        8.86      5.14 o 
   2  10  14       14.41       16.14      5.74 o 
   3  10  14       49.23       42.00      6.13 o 
   4  10  14       57.36       51.81      9.55 o 
   5  10  14        3.10        0.07      1.48 o 
   0  11  14        0.54        9.26      8.88 o 
   1  11  14       49.84       51.66      6.08 o 
   2  11  14       84.47       85.99      6.48 o 
   3  11  14       17.68       15.88      8.81 o 
   4  11  14       28.71       23.66     10.54 o 
   5  11  14        5.75        8.00     14.09 o 
   0  12  14      158.51      161.24      9.77 o 
   1  12  14       11.78       13.25      6.22 o 
   2  12  14        0.17        0.02      5.18 o 
   3  12  14       83.48       84.17      8.80 o 
   4  12  14        6.84        4.58     10.65 o 
   0  13  14       30.77       30.68     10.13 o 
   1  13  14       54.31       54.87      7.13 o 
   2  13  14        3.50        6.00      7.37 o 
   3  13  14       34.68       32.89      9.84 o 
   4  13  14       25.43       27.69     12.21 o 
   0  14  14       94.72       99.75      8.42 o 
   1  14  14        4.33        5.05      5.38 o 
   2  14  14        4.02        2.61      7.52 o 
   3  14  14       11.20        1.27      7.76 o 
   4  14  14        6.02       15.54     25.18 o 
   0  15  14        0.78        2.27     11.77 o 
   1  15  14        1.43        0.30      3.10 o 
   2  15  14        4.01        2.88     10.55 o 
   3  15  14        5.64        3.12      3.55 o 
   0  16  14        2.05        0.14     18.99 o 
   1  16  14        1.01       -0.93      8.96 o 
   2  16  14        5.05        9.55     11.02 o 
   0  17  14        6.61        2.10     16.47 o 
   1  17  14       16.13       14.40     12.75 o 
   2  17  14        0.30        0.75     14.68 o 
   1   0  15      207.20      208.17      9.39 o 
   2   0  15        4.15        9.05     10.31 o 
   3   0  15      745.29      758.59     21.55 o 
   5   0  15        0.92       -2.28      7.98 o 
   6   0  15       47.30       51.35     18.64 o 
   0   1  15       15.82       34.91      7.16 o 
   1   1  15      176.10      166.86      6.21 o 
   2   1  15      142.27      150.91     18.00 o 
   3   1  15      203.09      186.14     10.20 o 
   4   1  15       21.12       13.30     10.06 o 
   5   1  15       10.14        9.81     10.89 o 
   6   1  15        3.38        5.36     18.13 o 
   0   2  15      413.24      445.95     30.59 o 
   1   2  15       69.72       62.98      6.97 o 
   2   2  15      186.58      199.56      5.44 o 
   3   2  15       47.13       44.70     16.06 o 
   4   2  15        8.96        8.30      8.37 o 
   5   2  15       20.57       17.02      8.44 o 
   6   2  15        9.51        7.34     13.33 o 
   0   3  15      120.57      115.04     13.37 o 
   1   3  15      723.81      712.04     11.60 o 
   2   3  15       17.34       12.74      4.83 o 
   3   3  15       67.55       83.06     10.47 o 
   4   3  15       29.68       26.64      8.37 o 
   5   3  15       28.55       37.49      8.76 o 
   6   3  15        1.82       -1.10      6.87 o 
   0   4  15      138.18      137.13     11.99 o 
   1   4  15       60.79       65.62      4.83 o 
   2   4  15      124.28      129.74      4.65 o 
   3   4  15      423.07      439.26     21.58 o 
   4   4  15       16.88       18.41     13.69 o 
   5   4  15        9.49        7.28     10.99 o 
   6   4  15        4.54       15.93     16.57 o 
   0   5  15      113.63      134.31      7.98 o 
   1   5  15       97.13       90.02      6.37 o 
   2   5  15       58.04       52.88      4.81 o 
   3   5  15        2.49        3.64      7.35 o 
   4   5  15       26.15       24.75     13.21 o 
   5   5  15        6.03        9.30     10.78 o 
   6   5  15        0.51        4.67     17.88 o 
   0   6  15      514.41      534.44     15.09 o 
   1   6  15      164.54      167.71      5.90 o 
   2   6  15      106.01       95.33      5.32 o 
   3   6  15       36.40       38.23      5.51 o 
   4   6  15       53.21       61.27      9.66 o 
   5   6  15        6.45        5.67     10.93 o 
   0   7  15       32.76       20.17      7.32 o 
   1   7  15      421.40      428.21      8.39 o 
   2   7  15      157.79      157.05      8.27 o 
   3   7  15      136.59      135.10      5.97 o 
   4   7  15       44.47       55.94     11.21 o 
   5   7  15        7.79        6.91      9.68 o 
   0   8  15        1.37        0.64      9.22 o 
   1   8  15       65.95       59.70      5.24 o 
   2   8  15       30.83       27.05      5.43 o 
   3   8  15       52.07       47.30      5.89 o 
   4   8  15        1.52        7.56     12.31 o 
   5   8  15        8.11        9.92     11.53 o 
   0   9  15        0.39        6.90     10.80 o 
   1   9  15      472.83      457.41      9.09 o 
   2   9  15       22.87       18.27      6.00 o 
   3   9  15       36.99       41.83      6.64 o 
   4   9  15        4.68       -0.12      7.78 o 
   5   9  15        2.08        0.98     12.01 o 
   0  10  15       15.21       11.41      8.53 o 
   1  10  15       10.07        9.92      5.88 o 
   2  10  15       10.52       14.94      6.26 o 
   3  10  15       50.25       53.35      7.05 o 
   4  10  15        0.82        0.14      0.81 o 
   5  10  15        3.71        9.25     12.48 o 
   0  11  15       93.76       69.71     13.35 o 
   1  11  15       47.84       37.90      6.45 o 
   2  11  15       67.43       76.12      7.11 o 
   3  11  15       92.09       94.87      8.86 o 
   4  11  15       14.93       24.01     10.69 o 
   0  12  15       28.99       21.83     12.40 o 
   1  12  15       83.29       81.04      6.13 o 
   2  12  15       23.33       18.28      7.15 o 
   3  12  15        7.28        8.39      9.29 o 
   4  12  15        0.44        0.09      7.83 o 
   0  13  15        0.45        6.49      9.80 o 
   1  13  15       24.96       29.86      7.32 o 
   2  13  15       16.21       20.02      7.77 o 
   3  13  15        2.73        4.96     11.44 o 
   4  13  15       23.74       22.15     14.21 o 
   0  14  15       96.90       99.93     11.60 o 
   1  14  15        0.91       -3.25      8.13 o 
   2  14  15       15.30       14.71     10.34 o 
   3  14  15        2.98        9.67     11.95 o 
   0  15  15        5.91       16.94     12.81 o 
   1  15  15        9.45        4.39      7.80 o 
   2  15  15        8.47       11.49     11.61 o 
   3  15  15        3.90        2.18      3.86 o 
   0  16  15        3.09        2.30     10.13 o 
   1  16  15        3.80        0.70      4.31 o 
   2  16  15       12.81       18.90     12.16 o 
   0  17  15       11.10       14.95     14.98 o 
   1  17  15        4.00        6.36     14.04 o 
   0   0  16       49.20       43.19     12.04 o 
   1   0  16       35.84       41.33      7.53 o 
   2   0  16        6.99        4.40     11.28 o 
   3   0  16       40.15       47.67     10.95 o 
   4   0  16       11.81        5.75     11.76 o 
   5   0  16        6.93       18.60     16.31 o 
   0   1  16       59.63       50.38      8.12 o 
   1   1  16        0.03        1.34      4.29 o 
   2   1  16      163.14      146.80      9.09 o 
   3   1  16       19.35       13.08      7.44 o 
   4   1  16       71.71       60.55     12.32 o 
   5   1  16        3.19        0.42      6.37 o 
   6   1  16       29.02       23.11     14.80 o 
   0   2  16       10.37       13.82      6.95 o 
   1   2  16       76.97       73.71      7.41 o 
   2   2  16      188.83      178.89      5.96 o 
   3   2  16      182.44      176.98      9.73 o 
   4   2  16       14.86       12.31      8.46 o 
   5   2  16       25.92       21.95      9.23 o 
   6   2  16        6.22       15.74     22.66 o 
   0   3  16      188.03      194.56     13.65 o 
   1   3  16      150.35      146.18      7.62 o 
   2   3  16       82.07       73.55      4.89 o 
   3   3  16      167.22      140.71      9.20 o 
   4   3  16        7.28        9.81      8.74 o 
   5   3  16       75.95       69.30      9.49 o 
   6   3  16        2.16       11.19     24.45 o 
   0   4  16       49.54       64.17     12.09 o 
   1   4  16        5.76        1.32      4.52 o 
   2   4  16      197.03      208.89      6.35 o 
   3   4  16       30.57       30.34      7.63 o 
   4   4  16        0.31        1.11     13.75 o 
   5   4  16       17.19       18.24     11.97 o 
   0   5  16       26.65       27.64      6.88 o 
   1   5  16       51.95       52.06      5.99 o 
   2   5  16      203.57      218.97      5.82 o 
   3   5  16       75.38       84.04      7.81 o 
   4   5  16      116.85      136.76     15.62 o 
   5   5  16        7.42       18.21     10.19 o 
   0   6  16       54.14       48.87      7.96 o 
   1   6  16       93.13       91.00      5.91 o 
   2   6  16      429.41      460.75      8.61 o 
   3   6  16       77.89       66.32      7.19 o 
   4   6  16       64.95       71.80     10.63 o 
   5   6  16        0.16        4.82     11.75 o 
   0   7  16       11.55        7.22      7.11 o 
   1   7  16       17.75       20.37      5.53 o 
   2   7  16      123.45      116.67      5.93 o 
   3   7  16       31.34       36.87      7.48 o 
   4   7  16        5.44        7.63     12.56 o 
   5   7  16        7.02        7.36     10.80 o 
   0   8  16       11.82       11.99      8.35 o 
   1   8  16        4.67        5.77      4.40 o 
   2   8  16      411.89      425.02      8.94 o 
   3   8  16        4.70        4.37      7.57 o 
   4   8  16        7.92       11.26     11.54 o 
   5   8  16        3.50        4.90     14.91 o 
   0   9  16        1.49       -6.19      6.80 o 
   1   9  16      353.09      367.32      8.53 o 
   2   9  16       47.25       45.16      5.50 o 
   3   9  16       26.91       23.18      8.21 o 
   4   9  16        0.52       -0.39     10.78 o 
   5   9  16       12.73       22.05     14.02 o 
   0  10  16        6.46        5.51     10.07 o 
   1  10  16       96.74       95.25      6.73 o 
   2  10  16       60.15       61.33      6.49 o 
   3  10  16       43.37       37.88      8.72 o 
   4  10  16        2.52        8.43     14.28 o 
   0  11  16       58.54       44.04      8.59 o 
   1  11  16       15.01       18.70      6.57 o 
   2  11  16        7.12        9.24      7.30 o 
   3  11  16       45.27       53.51     11.66 o 
   4  11  16        3.12        6.84     15.39 o 
   0  12  16        0.30       -0.61      6.41 o 
   1  12  16        7.32        9.93      6.76 o 
   2  12  16       17.52       17.11      7.79 o 
   3  12  16        5.31        1.86      7.82 o 
   4  12  16        0.83        3.71     11.61 o 
   0  13  16        1.16       -4.76      7.82 o 
   1  13  16       11.74       10.26      8.27 o 
   2  13  16       23.71       30.68      8.36 o 
   3  13  16       11.13       19.65     15.31 o 
   0  14  16        0.05       10.08     14.37 o 
   1  14  16       24.74       22.67      8.87 o 
   2  14  16       15.15       20.41      9.42 o 
   3  14  16        0.33        5.98     12.98 o 
   0  15  16       11.01        5.40      7.95 o 
   1  15  16        5.82        7.61     10.06 o 
   2  15  16        1.51        3.19     10.44 o 
   0  16  16        2.11       12.29     14.65 o 
   1  16  16        2.67        0.06      2.87 o 
   2  16  16        3.07        2.15     13.55 o 
   1   0  17        2.07        4.77      8.22 o 
   2   0  17      481.20      451.20     19.12 o 
   3   0  17       44.26       39.78     10.91 o 
   4   0  17       56.26       40.79     12.72 o 
   5   0  17       16.41       13.74     15.74 o 
   0   1  17        0.07        3.70      8.80 o 
   1   1  17       81.10       81.17      7.80 o 
   2   1  17       18.76       21.19      8.27 o 
   3   1  17       17.83       21.76      8.19 o 
   4   1  17       40.99       39.92      9.31 o 
   5   1  17       35.88       35.84     10.11 o 
   0   2  17        1.61        0.71      1.57 o 
   1   2  17       30.56       35.12      7.00 o 
   2   2  17       49.98       53.08      5.28 o 
   3   2  17       12.04       12.24      8.11 o 
   4   2  17       20.40       20.12      9.68 o 
   5   2  17       10.19        6.50      8.41 o 
   0   3  17      163.00      148.61     15.57 o 
   1   3  17       27.16       26.06      6.06 o 
   2   3  17       83.71       71.34      5.42 o 
   3   3  17       54.79       50.52      8.39 o 
   4   3  17       34.68       26.30      9.24 o 
   5   3  17       21.65       27.80      9.04 o 
   0   4  17      216.48      216.96     17.09 o 
   1   4  17      272.83      262.80      7.50 o 
   2   4  17       40.51       36.51      5.26 o 
   3   4  17        8.32        2.01      4.41 o 
   4   4  17        1.08       21.09     16.31 o 
   5   4  17        3.06        9.34     13.94 o 
   0   5  17      108.44      107.87      7.97 o 
   1   5  17       42.74       49.40      6.43 o 
   2   5  17      103.75      103.09      5.82 o 
   3   5  17       23.17       27.91     10.27 o 
   4   5  17       35.52       33.11     16.45 o 
   5   5  17       17.64       27.63     10.48 o 
   0   6  17      140.92      154.64      9.64 o 
   1   6  17      190.93      172.01      6.83 o 
   2   6  17       68.23       60.00      6.17 o 
   3   6  17        0.27        1.04      5.67 o 
   4   6  17       11.15       18.99     13.00 o 
   5   6  17        1.67        0.69      3.97 o 
   0   7  17       28.73       22.74      8.57 o 
   1   7  17       96.68       96.88      6.24 o 
   2   7  17      137.69      141.57      6.67 o 
   3   7  17       16.23       17.87      8.13 o 
   4   7  17        3.13        6.44     10.76 o 
   5   7  17        1.69        5.34     11.64 o 
   0   8  17        9.24       -0.27      4.56 o 
   1   8  17       80.74       87.16      6.02 o 
   2   8  17       68.06       67.33      6.34 o 
   3   8  17       17.22       16.77      9.02 o 
   4   8  17       15.14        9.37     14.50 o 
   5   8  17       21.43       23.51     13.32 o 
   0   9  17       14.10        8.51      9.21 o 
   1   9  17       87.15       94.32      8.04 o 
   2   9  17       41.09       40.91      6.51 o 
   3   9  17        7.35        9.84      9.06 o 
   4   9  17        2.79        3.06     11.62 o 
   0  10  17      113.30      109.19     10.21 o 
   1  10  17       21.20       17.72      6.08 o 
   2  10  17       19.30       28.48      7.33 o 
   3  10  17       20.09       16.16      9.67 o 
   4  10  17        4.48        5.49     14.06 o 
   0  11  17        1.91        0.02      9.28 o 
   1  11  17       23.65       33.39      6.67 o 
   2  11  17       10.93       11.93      7.84 o 
   3  11  17       16.37       24.13     14.53 o 
   4  11  17       14.80       21.62     15.42 o 
   0  12  17        0.00       -1.56     10.05 o 
   1  12  17       17.56       20.11      7.75 o 
   2  12  17       94.32      117.38      8.44 o 
   3  12  17        5.13        8.62     17.00 o 
   4  12  17        0.57       10.41     14.39 o 
   0  13  17       26.86       13.24     12.51 o 
   1  13  17       16.72       19.33      8.48 o 
   2  13  17       15.21       18.65      9.15 o 
   3  13  17       15.26       26.31     14.48 o 
   0  14  17        7.48       -3.97      9.54 o 
   1  14  17        9.44        7.88      6.08 o 
   2  14  17       13.05       18.90      9.48 o 
   3  14  17        6.18        8.83     14.95 o 
   0  15  17        2.58        0.79      5.97 o 
   1  15  17        8.84        9.95      9.95 o 
   2  15  17        9.00        4.55      9.57 o 
   0  16  17        0.20       -0.86      5.15 o 
   1  16  17        1.34        4.14     11.67 o 
   0   0  18      121.22      106.88     14.95 o 
   1   0  18        1.94        7.67     11.96 o 
   2   0  18      182.36      214.45     15.60 o 
   3   0  18        1.80       10.07     11.38 o 
   4   0  18       11.78        5.49     14.49 o 
   5   0  18       19.17       23.85     16.59 o 
   0   1  18       10.58        5.97      7.21 o 
   1   1  18      108.04      115.70      8.15 o 
   2   1  18       84.49       77.37      8.95 o 
   3   1  18      263.38      235.33     11.25 o 
   4   1  18       46.87       32.65      9.60 o 
   5   1  18        1.60        7.15     10.80 o 
   0   2  18       28.74       40.48      7.78 o 
   1   2  18       49.77       53.76      6.88 o 
   2   2  18      373.29      387.07      8.26 o 
   3   2  18        6.09        1.09      8.67 o 
   4   2  18       19.27       25.77      9.82 o 
   5   2  18       34.73       37.53     10.58 o 
   0   3  18        1.53       10.39     10.81 o 
   1   3  18      137.66      127.59      7.86 o 
   2   3  18       79.23       68.25      5.70 o 
   3   3  18       60.15       51.98      9.27 o 
   4   3  18       34.53       26.36      9.80 o 
   5   3  18       25.33       20.20     10.74 o 
   0   4  18       55.80       59.33     13.07 o 
   1   4  18      138.77      154.01      7.33 o 
   2   4  18      344.15      339.10      7.78 o 
   3   4  18        9.28        2.97      8.47 o 
   4   4  18        6.20       -6.85     12.51 o 
   5   4  18       10.43       10.45      7.66 o 
   0   5  18      122.64      129.92      9.23 o 
   1   5  18      220.71      225.44      8.70 o 
   2   5  18       32.80       27.77      5.42 o 
   3   5  18       59.58       60.54      8.58 o 
   4   5  18       17.02       27.44     18.19 o 
   5   5  18       16.41       15.73     10.87 o 
   0   6  18       18.92       22.98      8.73 o 
   1   6  18       44.34       39.86      7.77 o 
   2   6  18      285.78      297.92      8.05 o 
   3   6  18        3.34       14.51      9.67 o 
   4   6  18        7.89       14.45     13.09 o 
   5   6  18        3.29       11.28     12.57 o 
   0   7  18      206.62      193.22     10.13 o 
   1   7  18       96.61      101.60      6.38 o 
   2   7  18       19.74       15.36      6.33 o 
   3   7  18      141.70      155.54      9.24 o 
   4   7  18        0.59        0.23     16.00 o 
   5   7  18        6.96        6.89     13.72 o 
   0   8  18       64.63       58.73      8.44 o 
   1   8  18       77.44       77.87      6.35 o 
   2   8  18        6.49        2.30      2.32 o 
   3   8  18        7.70        8.46      8.06 o 
   4   8  18        0.31        2.82     13.19 o 
   0   9  18        7.75       -0.83      2.93 o 
   1   9  18       75.33       73.90      6.98 o 
   2   9  18       82.43       91.17      7.84 o 
   3   9  18       42.45       46.25     10.38 o 
   4   9  18        0.86       -1.17     13.85 o 
   0  10  18        0.06        0.81      3.30 o 
   1  10  18       12.99       13.37      6.78 o 
   2  10  18        6.52        7.28      6.63 o 
   3  10  18       18.89       19.94     10.11 o 
   4  10  18        1.14        0.48     15.53 o 
   0  11  18        0.96        0.05      8.31 o 
   1  11  18       40.12       32.96      7.82 o 
   2  11  18       35.18       43.94      8.23 o 
   3  11  18       27.35       31.00     13.09 o 
   4  11  18       13.88       27.76     15.49 o 
   0  12  18       41.00       34.45     12.07 o 
   1  12  18       25.83       23.96      7.52 o 
   2  12  18       32.86       35.51      8.54 o 
   3  12  18        1.07        9.22     15.66 o 
   0  13  18       13.97        5.67     13.27 o 
   1  13  18        1.38        7.15      9.67 o 
   2  13  18        5.07        0.21      4.50 o 
   3  13  18        2.66        7.87     22.14 o 
   0  14  18        0.24       -1.69     13.54 o 
   1  14  18        4.84        9.83      9.77 o 
   2  14  18       18.09       26.33     10.52 o 
   0  15  18        1.11        0.66     17.08 o 
   1  15  18        8.16       16.01     10.52 o 
   1   0  19       11.24       11.12      8.39 o 
   2   0  19       30.75       37.09     11.89 o 
   3   0  19       47.52       33.86     11.94 o 
   4   0  19        0.61       -2.11      7.72 o 
   0   1  19      137.76      144.40     13.35 o 
   1   1  19       27.72       23.71      7.49 o 
   2   1  19       19.27        1.59      8.12 o 
   3   1  19      116.73      115.89     10.50 o 
   4   1  19       11.71       15.89     10.29 o 
   5   1  19        2.32        6.57     13.42 o 
   0   2  19       13.45       16.25      9.48 o 
   1   2  19      222.13      233.90      9.93 o 
   2   2  19      237.88      245.99      8.23 o 
   3   2  19       38.21       24.34      9.92 o 
   4   2  19        7.68       15.35     10.28 o 
   5   2  19       30.94       28.98     13.19 o 
   0   3  19       14.73        9.95     14.27 o 
   1   3  19      292.66      285.01     10.04 o 
   2   3  19        8.37        5.11      4.53 o 
   3   3  19       81.01       79.83      9.41 o 
   4   3  19       31.73       17.78     11.36 o 
   5   3  19        6.57        7.12     21.14 o 
   0   4  19       21.44       31.71     14.17 o 
   1   4  19      111.59      112.02      6.66 o 
   2   4  19       14.57        5.15      3.97 o 
   3   4  19       16.16       12.05      9.92 o 
   4   4  19       13.06        7.15     15.21 o 
   5   4  19       12.41        5.51     19.40 o 
   0   5  19       50.45       56.89      8.78 o 
   1   5  19       89.46       85.42      7.03 o 
   2   5  19       85.97       69.71      6.14 o 
   3   5  19        2.98        8.33     11.91 o 
   4   5  19        0.93       -4.37     11.75 o 
   5   5  19        1.76       11.08     14.58 o 
   0   6  19      226.46      206.34     10.33 o 
   1   6  19      139.66      126.03      6.82 o 
   2   6  19       12.64        5.65      4.22 o 
   3   6  19       49.96       44.66     11.48 o 
   4   6  19       21.84       26.21     10.98 o 
   5   6  19       10.40       20.78     13.79 o 
   0   7  19       32.84       29.12      8.54 o 
   1   7  19       23.92       24.40      6.75 o 
   2   7  19       20.06       16.67      7.53 o 
   3   7  19       18.25       18.83      8.80 o 
   4   7  19        6.59       13.51     14.54 o 
   0   8  19       36.29       24.50     11.66 o 
   1   8  19        2.32        3.95      6.47 o 
   2   8  19       29.17       23.60      9.11 o 
   3   8  19       10.59        4.13      7.97 o 
   4   8  19        9.11        0.58     11.89 o 
   0   9  19       37.50       35.89     10.70 o 
   1   9  19       12.17       11.66      6.73 o 
   2   9  19        5.46       -0.68      4.25 o 
   3   9  19       43.41       43.05      9.48 o 
   4   9  19        9.59        5.17     14.90 o 
   0  10  19       32.31       25.49     10.33 o 
   1  10  19       16.92       18.95      8.03 o 
   2  10  19        9.83        9.83      6.86 o 
   3  10  19        2.53        2.94      3.84 o 
   4  10  19        2.30       -0.39     10.94 o 
   0  11  19        0.96        4.17     11.61 o 
   1  11  19        4.27        4.10      7.14 o 
   2  11  19       19.08       14.21      8.59 o 
   3  11  19        4.40        6.12     14.20 o 
   0  12  19        0.24       -0.37     10.94 o 
   1  12  19       15.56       11.20      9.37 o 
   2  12  19       21.40       33.38      9.61 o 
   3  12  19        4.71        6.75     15.39 o 
   0  13  19        1.07        7.06     12.62 o 
   1  13  19       10.24        5.25      4.37 o 
   2  13  19       11.54       21.19     10.50 o 
   0  14  19        1.77        4.08     13.49 o 
   1  14  19       15.89       13.55     10.69 o 
   2  14  19        1.65        9.57     13.81 o 
   0  15  19        0.00       -0.14      4.73 o 
   1  15  19       34.12       36.50     24.78 o 
   0   0  20     1037.75     1102.08     29.29 o 
   1   0  20        5.08        4.26      9.90 o 
   2   0  20       84.66       73.23     14.43 o 
   3   0  20        0.47       -0.07      0.51 o 
   4   0  20        0.82       12.55     16.75 o 
   0   1  20        3.95        3.18      7.18 o 
   1   1  20       24.69       21.16      8.83 o 
   2   1  20       62.27       63.78     14.65 o 
   3   1  20        9.18       15.28     10.32 o 
   4   1  20        9.34        9.12     11.02 o 
   0   2  20        8.55        1.17      9.06 o 
   1   2  20       48.30       51.21      8.20 o 
   2   2  20        7.43       10.01      9.55 o 
   3   2  20        7.60        7.50     10.14 o 
   4   2  20       19.60       18.45     11.67 o 
   5   2  20       28.94       24.34     20.51 o 
   0   3  20        0.20       -2.14      3.90 o 
   1   3  20       22.84       27.36      7.13 o 
   2   3  20       51.82       50.24      8.16 o 
   3   3  20      109.37       87.88      9.53 o 
   4   3  20       19.93       20.34     18.94 o 
   5   3  20       12.26        9.11     22.91 o 
   0   4  20      132.31      140.71     15.76 o 
   1   4  20       77.90       75.70      7.32 o 
   2   4  20       19.40       15.30      7.38 o 
   3   4  20       25.92       18.34     10.90 o 
   4   4  20       22.76        6.60     19.25 o 
   5   4  20        1.08       -6.58     10.06 o 
   0   5  20       68.87       75.05      8.89 o 
   1   5  20       34.94       32.07      7.43 o 
   2   5  20       23.02       13.25     10.18 o 
   3   5  20        7.03       -0.22      9.24 o 
   4   5  20       16.70        4.34     19.46 o 
   0   6  20        0.08        9.47     14.15 o 
   1   6  20       23.87       24.31      6.75 o 
   2   6  20        3.02        0.37      3.60 o 
   3   6  20        1.42       -0.62      4.92 o 
   4   6  20        0.21       14.96     22.63 o 
   0   7  20       35.02       32.12      9.87 o 
   1   7  20        1.14        2.70      6.66 o 
   2   7  20        4.58        0.23      6.58 o 
   3   7  20        1.83        1.25      9.50 o 
   4   7  20       23.15       28.82     11.81 o 
   0   8  20        0.61        8.26     13.56 o 
   1   8  20       27.61       17.52      6.92 o 
   2   8  20       24.12       18.87      9.89 o 
   3   8  20        7.14        1.90      7.50 o 
   4   8  20        9.44       21.64     14.64 o 
   0   9  20        3.59        0.05      8.94 o 
   1   9  20       16.09       15.82      8.01 o 
   2   9  20       11.79        1.03      8.73 o 
   3   9  20       10.06       15.94     10.28 o 
   4   9  20       16.39       26.16     16.30 o 
   0  10  20        9.80       10.64     11.61 o 
   1  10  20       17.09       16.68      8.42 o 
   2  10  20       17.07        8.46      9.29 o 
   3  10  20       29.96       34.34     11.92 o 
   0  11  20        0.26        2.31     14.16 o 
   1  11  20        4.15       10.91      8.95 o 
   2  11  20        5.23        2.07      7.06 o 
   3  11  20        4.84       15.24     17.11 o 
   0  12  20        7.09        4.60     12.84 o 
   1  12  20        3.85        3.61      9.91 o 
   2  12  20       26.31       32.60      9.44 o 
   0  13  20        0.95       -2.87    186.78 o 
   1  13  20        3.04        3.03     10.06 o 
   2  13  20       11.92       15.31     11.08 o 
   0  14  20       13.83        8.41     16.65 o 
   1  14  20       14.09        9.90      8.46 o 
   1   0  21      107.21      111.06     10.26 o 
   2   0  21       49.39       53.04     12.35 o 
   3   0  21       19.39       19.40     16.25 o 
   4   0  21        0.02        0.31     17.12 o 
   0   1  21      419.78      432.29     15.52 o 
   1   1  21       63.12       61.05      8.10 o 
   2   1  21       20.68       13.27      9.56 o 
   3   1  21        2.77        6.14      8.85 o 
   4   1  21       11.54       13.82     12.24 o 
   0   2  21      177.68      192.87     12.26 o 
   1   2  21       10.48       16.02      8.28 o 
   2   2  21       35.68       34.04      8.81 o 
   3   2  21       15.69       15.82     11.56 o 
   4   2  21       13.62        3.57     12.71 o 
   0   3  21       18.97       19.03     12.67 o 
   1   3  21       54.93       53.12      7.37 o 
   2   3  21        8.69       18.87      8.33 o 
   3   3  21       22.37       21.36     10.44 o 
   4   3  21        2.13       -2.42      9.72 o 
   0   4  21       13.85       13.89     15.48 o 
   1   4  21       84.80       74.28      8.17 o 
   2   4  21       48.79       58.19      8.26 o 
   3   4  21       33.79       36.03     11.60 o 
   4   4  21        9.15       10.89     21.53 o 
   0   5  21        0.20        7.43      9.33 o 
   1   5  21       10.83       10.09      8.44 o 
   2   5  21       65.46       43.04     10.74 o 
   3   5  21       34.91       30.68     11.37 o 
   0   6  21       65.79       56.95     10.01 o 
   1   6  21       13.24       18.32      7.70 o 
   2   6  21        1.32        0.70      3.71 o 
   3   6  21        6.81       13.03     12.28 o 
   4   6  21       17.69       15.41     16.28 o 
   0   7  21        2.57        0.67      8.17 o 
   1   7  21       10.70        7.60      7.84 o 
   2   7  21        7.61       10.74      9.68 o 
   3   7  21       14.13       17.24     10.51 o 
   4   7  21        4.99        1.26     14.79 o 
   0   8  21        7.03        5.74     10.21 o 
   1   8  21        0.66        0.69      7.82 o 
   2   8  21       15.50        3.69      5.76 o 
   3   8  21        3.53        0.49      7.69 o 
   4   8  21        3.26        3.66     19.56 o 
   0   9  21        0.47        0.24      6.35 o 
   1   9  21        2.88        2.92      9.39 o 
   2   9  21       30.60       26.11     10.65 o 
   3   9  21       53.71       53.30     11.04 o 
   0  10  21       13.00       14.57     11.39 o 
   1  10  21        8.17        7.74      8.52 o 
   2  10  21        0.90        1.97      5.35 o 
   3  10  21        3.85        8.80     12.57 o 
   0  11  21        2.05        1.08     17.84 o 
   1  11  21       23.49       25.59      9.84 o 
   2  11  21       10.75        0.19      6.90 o 
   0  12  21       13.88        9.38     12.58 o 
   1  12  21        2.08        0.00      1.91 o 
   2  12  21        2.94       -0.19      6.44 o 
   0  13  21       11.80       10.12     14.03 o 
   1  13  21        4.07        1.97      6.12 o 
   0   0  22       58.00       50.22     16.16 o 
   1   0  22       13.85       17.56      9.20 o 
   2   0  22        6.81       14.22     16.56 o 
   3   0  22       31.74       35.58     15.70 o 
   4   0  22        5.88       17.22     18.21 o 
   0   1  22       15.77       16.00     10.82 o 
   1   1  22      229.72      224.17      9.67 o 
   2   1  22       36.98       37.43     11.10 o 
   3   1  22        1.96        6.35     11.72 o 
   4   1  22        1.97        5.50     13.18 o 
   0   2  22        0.51        7.91      9.61 o 
   1   2  22       63.75       63.36      9.26 o 
   2   2  22       16.06       22.35     11.37 o 
   3   2  22        4.15       -0.35      2.20 o 
   4   2  22       14.38       12.32     13.51 o 
   0   3  22       10.07        7.41     16.62 o 
   1   3  22       66.65       61.79      8.20 o 
   2   3  22        5.90       12.10     11.13 o 
   3   3  22       11.22       11.74     11.50 o 
   4   3  22        4.46        5.55     21.03 o 
   0   4  22      186.82      195.48     17.36 o 
   1   4  22        4.23       10.73      8.58 o 
   2   4  22        5.08        5.34      5.64 o 
   3   4  22        0.43       -0.86     26.57 o 
   4   4  22        9.90       13.17     23.35 o 
   0   5  22        2.53        9.19      9.69 o 
   1   5  22       13.20       17.66      8.79 o 
   2   5  22       37.50       32.51     11.80 o 
   3   5  22       17.49       13.19     12.46 o 
   4   5  22       12.75       18.40     24.51 o 
   0   6  22       20.65       27.86     10.17 o 
   1   6  22       21.50       21.67      8.15 o 
   2   6  22        2.16        1.40      4.50 o 
   3   6  22       12.52       16.36     20.61 o 
   4   6  22       40.01       49.36     15.82 o 
   0   7  22        3.87        9.90     15.01 o 
   1   7  22       17.89       22.63      8.36 o 
   2   7  22        0.94        3.82      6.52 o 
   3   7  22       50.91       51.29     14.63 o 
   0   8  22        0.27       -5.30     11.02 o 
   1   8  22        1.37        4.21      7.63 o 
   2   8  22        5.16        8.00     10.50 o 
   3   8  22       18.86       27.00     12.08 o 
   0   9  22        7.18        8.69     11.89 o 
   1   9  22        4.51       10.42     10.49 o 
   2   9  22        1.45       -0.13      1.55 o 
   3   9  22       14.01        5.28      9.01 o 
   0  10  22        7.04       10.71     12.39 o 
   1  10  22       14.62       14.74      9.61 o 
   2  10  22       11.05       13.80     12.37 o 
   0  11  22        0.13       -0.26     10.51 o 
   1  11  22        0.69        5.28     10.46 o 
   2  11  22       20.79       14.27     13.06 o 
   0  12  22        0.79        1.77     10.41 o 
   1  12  22        6.30        4.23      9.17 o 
   1   0  23      155.19      136.14     16.97 o 
   2   0  23       11.29        6.48     14.08 o 
   3   0  23        2.03       -1.61     11.46 o 
   4   0  23        0.02       18.71     20.34 o 
   0   1  23       13.38       15.14     11.04 o 
   1   1  23        9.51       12.99      8.76 o 
   2   1  23       10.13        7.16     10.18 o 
   3   1  23        4.90        6.55     11.59 o 
   4   1  23        2.40        0.04      7.87 o 
   0   2  23      221.53      221.01     18.36 o 
   1   2  23       22.80       27.07      9.27 o 
   2   2  23       12.09       15.31     11.87 o 
   3   2  23       19.82       29.00     12.70 o 
   4   2  23        3.87        5.37     20.83 o 
   0   3  23        8.89        2.08     16.49 o 
   1   3  23       46.45       45.84      7.55 o 
   2   3  23        3.24        7.34     11.68 o 
   3   3  23        4.63       12.89     12.51 o 
   4   3  23        8.64       16.35     22.87 o 
   0   4  23       48.05       51.43     18.34 o 
   1   4  23       12.04       15.79      8.39 o 
   2   4  23        4.22        8.56      9.41 o 
   3   4  23        6.68        4.97     13.68 o 
   4   4  23       11.30       14.01     25.00 o 
   0   5  23       25.33       22.79     12.13 o 
   1   5  23        3.59       12.03      8.45 o 
   2   5  23        7.46        3.39     12.58 o 
   3   5  23       25.83       26.79     13.70 o 
   0   6  23       16.99       24.09     12.67 o 
   1   6  23        2.04        6.02      8.04 o 
   2   6  23       12.58       11.13     10.28 o 
   3   6  23        6.98        9.16     15.92 o 
   0   7  23        2.94        8.02     12.57 o 
   1   7  23        5.94        7.61      9.00 o 
   2   7  23        9.52       10.31     11.73 o 
   3   7  23        3.52        6.19     15.25 o 
   0   8  23        6.98        1.43     16.69 o 
   1   8  23       12.87       16.94      8.80 o 
   2   8  23        2.62       -0.26      9.48 o 
   3   8  23       13.54       11.87     12.63 o 
   0   9  23       10.81       17.99     14.07 o 
   1   9  23        4.41        8.15     10.04 o 
   2   9  23        1.37       -1.40      2.48 o 
   0  10  23        1.23        7.72     13.81 o 
   1  10  23        5.37       13.43     10.02 o 
   2  10  23        2.24       -2.17     13.51 o 
   0  11  23        0.03        0.26     14.29 o 
   1  11  23        4.16       10.98     12.69 o 
   0   0  24       11.89       22.78     17.41 o 
   1   0  24        0.11       -5.15      8.79 o 
   2   0  24        6.86       -4.88      9.26 o 
   3   0  24       10.15       11.81     20.34 o 
   0   1  24       12.69       10.60     10.76 o 
   1   1  24       19.76       24.63      9.89 o 
   2   1  24       16.69       15.66     13.13 o 
   3   1  24        6.44       13.63     14.36 o 
   0   2  24      100.40      124.80     18.63 o 
   1   2  24        8.81       14.27      9.90 o 
   2   2  24        6.06        7.67     12.12 o 
   3   2  24        0.23        7.71     13.25 o 
   0   3  24        3.45       16.33     13.54 o 
   1   3  24       12.44       10.13      7.29 o 
   2   3  24        0.52        6.66     13.06 o 
   3   3  24       16.82       30.56     13.79 o 
   0   4  24       52.33       52.19     10.88 o 
   1   4  24       20.47       17.48      9.42 o 
   2   4  24        4.06        5.05     12.06 o 
   3   4  24       18.20       21.28     14.63 o 
   0   5  24       43.51       44.00     13.15 o 
   1   5  24        0.27        1.03      5.57 o 
   2   5  24        4.33       -3.28      9.14 o 
   3   5  24        5.88        8.94     24.72 o 
   0   6  24        2.16        2.95     11.19 o 
   1   6  24        0.36        2.49      4.34 o 
   2   6  24       12.32       13.81     12.32 o 
   3   6  24        7.77       20.44     15.07 o 
   0   7  24        0.40        0.59      5.60 o 
   1   7  24        1.09        0.13     16.74 o 
   2   7  24        2.69       -1.27      7.86 o 
   0   8  24        1.66        0.31     21.04 o 
   1   8  24        0.51        2.05      4.42 o 
   2   8  24       19.54       17.30     11.84 o 
   0   9  24        3.10        8.69     15.62 o 
   1   9  24        9.09       12.21     13.57 o 
   2   9  24        0.90       -1.73     11.14 o 
   0  10  24        2.29        4.01     17.03 o 
   1  10  24       10.88       14.09     12.83 o 
   1   0  25       88.80       72.67     18.95 o 
   2   0  25       19.33       18.48     18.64 o 
   3   0  25        4.57        7.27     19.01 o 
   0   1  25       24.30       22.20     10.53 o 
   1   1  25        1.62        0.10      7.26 o 
   2   1  25       13.54       14.40     13.35 o 
   3   1  25        5.82        0.11      3.42 o 
   0   2  25      150.96      149.75     20.33 o 
   1   2  25       11.31       12.78     10.67 o 
   2   2  25        2.83        0.67      5.25 o 
   3   2  25        1.55        1.14      9.75 o 
   0   3  25        0.29        3.76     19.25 o 
   1   3  25        4.68        8.62     12.76 o 
   2   3  25        8.93       10.34     13.77 o 
   3   3  25        7.08        4.90     15.40 o 
   0   4  25       10.43       12.82     12.81 o 
   1   4  25       14.59       10.62     12.64 o 
   2   4  25        1.86        2.49     16.87 o 
   3   4  25        1.80       14.31     15.42 o 
   0   5  25        8.02       12.12     13.83 o 
   1   5  25        3.47       10.39     11.22 o 
   2   5  25        3.29       -3.74      8.54 o 
   0   6  25        0.09        1.35     15.76 o 
   1   6  25        6.53        7.04     12.67 o 
   2   6  25       12.36       24.48     12.47 o 
   0   7  25        3.05        5.66      8.51 o 
   1   7  25        2.92        9.68     11.55 o 
   2   7  25        3.83        8.90     12.33 o 
   0   8  25        0.06       -0.37      4.65 o 
   1   8  25        2.45        1.45      6.80 o 
   0   9  25       35.44       41.03     14.54 o 
   1   9  25        1.20       -1.21      4.68 o 
   0   0  26       20.72       19.24     20.41 o 
   1   0  26        2.22       -0.44      6.39 o 
   2   0  26        0.02        4.24     19.29 o 
   0   1  26        0.38        1.13      7.78 o 
   1   1  26        8.01       -4.65     11.85 o 
   2   1  26        7.33       13.56     14.27 o 
   0   2  26       46.57       69.93     20.81 o 
   1   2  26        1.92        2.89     11.27 o 
   2   2  26        2.96        1.79     12.34 o 
   0   3  26        0.09       -1.48      8.37 o 
   1   3  26       21.18       11.44     13.87 o 
   2   3  26        1.88        0.49      1.78 o 
   0   4  26        0.00        8.98     14.85 o 
   1   4  26       22.07       23.04     14.61 o 
   2   4  26        1.43       14.36     20.60 o 
   0   5  26       14.35       21.33     14.25 o 
   1   5  26        6.61        4.44      6.50 o 
   2   5  26       10.65       16.33     12.07 o 
   0   6  26        0.09        4.95     14.67 o 
   1   6  26        4.08        4.29     12.30 o 
   0   7  26        1.83       -0.48      3.64 o 
   1   7  26       11.90       12.93     13.22 o 
   0   8  26        0.04        4.90     23.10 o 
   1   0  27       13.28       12.33     17.69 o 
   2   0  27        1.05       -2.14      6.44 o 
   0   1  27       36.88       41.96     17.24 o 
   1   1  27        5.75       11.53     16.12 o 
   2   1  27       12.82       14.80     14.30 o 
   0   2  27       25.74       39.77     20.08 o 
   1   2  27       16.48       17.18     12.08 o 
   0   3  27        1.23       -0.28      1.76 o 
   1   3  27        0.10        7.20     14.84 o 
   0   4  27        1.32        9.67     20.43 o 
   1   4  27       11.15        8.21     16.24 o 
   0   5  27        6.33        3.52     14.31 o 
   1   5  27        6.65       11.54     14.57 o 
   0   6  27        0.14       -1.84      5.85 o 
   0   0  28        8.73        7.04     23.89 o 
   0   1  28        5.85        3.54     20.86 o 
   0   2  28        0.08        3.25     21.03 o 
                                                 
